# Supplementary material for: Unpaid work and access to science professions
Source: PLoS One. 2019 Jun 19;14(6):e0217032. doi: 10.1371/journal.pone.0217032 (PMC6583997; doi:10.1371/journal.pone.0217032)
Supplement: S1 Fig — (R) [file pone.0217032.s001.R]

library(ggplot2)
library(RColorBrewer)
library(stringr)
library(tidyverse)

bottom <- read.csv("figure_1_data.csv")

bottom$newdemo <- str_wrap(bottom$demo, width=7)

unibottom <- unique(bottom$newdemo)[c(1,5,2,6,3,7,4,8)]

bottom$newdemo <- factor(bottom$newdemo, levels=unibottom)

bottom$category <- ifelse(bottom$job=="paid","In paid work", "In unpaid work")

bottom$newcat <- str_wrap(bottom$category, width=10)

bottom$newcat <- factor(bottom$newcat, levels=unique(bottom$newcat))

purplegreen <- brewer.pal(4,"PRGn")

b <- ggplot(data=bottom, aes(y=percent, x=newdemo))+
  geom_col(aes(fill=newcat), col="black", position="dodge", stat="identity" )+
  scale_fill_manual(values=purplegreen[3:4])+
  geom_text(aes(label=stars, y=28), size=10)+
  ylab("Percent (%)")+
  ylim(0,30)+
  theme(legend.position="top",
        legend.title=element_blank(),
        legend.text=element_text(size=12),
        legend.direction="horizontal",
        legend.spacing.x = unit(1.0, "cm"),
        axis.text.x = element_text(size = 12, color = "black"), 
        axis.text.y = element_text(size = 12, color = "black"), 
        axis.title.x = element_blank(), 
        plot.background = element_blank(), 
        panel.border = element_blank(), 
        panel.grid.major = element_line(colour = NA), 
        panel.grid.minor = element_line(colour = NA), 
        title = element_text(size = 20), 
        panel.background = element_rect(fill = "white"), 
        axis.line.x = element_line(colour = "black"), 
        axis.line.y = element_line(colour = "black"), 
        strip.background = element_rect(fill = "white", color = "black"), 
        strip.text = element_text(size = 15))

ggsave(b, filename = "~/../Dropbox/UnpaidInternshipsSTEM/OurPaper/PLOS ONE Resubmission/figure_1.tiff", width=15, height=6, units="in", dpi=300)
