# Supplementary material for: Unpaid work and access to science professions
Source: PLoS One. 2019 Jun 19;14(6):e0217032. doi: 10.1371/journal.pone.0217032 (PMC6583997; doi:10.1371/journal.pone.0217032)
Supplement: S2 Fig — (R) [file pone.0217032.s002.R]

library(readxl)
library(tidyverse)
library(cowplot)
library(stringr)
library(RColorBrewer)
# Figure 5
theme_custom <- function (){
  theme(# text
    axis.text.x=element_text(size=8),
    axis.text.y = element_text(size = 8, color = "black"), 
    # titles
    axis.title.y = element_text(size=8), 
    axis.title.x=element_blank(),
    # ticks
    axis.ticks.x=element_blank(),
    # plot
    plot.background = element_blank(), 
    # panel
    panel.border = element_blank(), 
    panel.grid.major = element_line(colour = NA), 
    panel.grid.minor = element_line(colour = NA), 
    panel.background = element_rect(fill = "white"), 
    # axis lines
    axis.line.x = element_line(colour = "black"), 
    axis.line.y = element_line(colour = "black"), 
    # facet stuff
    strip.background = element_rect(fill = "white", color = "black"), 
    strip.text = element_text(size = 12),
    # legend
    legend.title=element_blank(),
    legend.text = element_text(size=4),
    legend.key.size = unit(0.25, "cm"))
}

salpers <- read_csv("~/../Dropbox/UnpaidInternshipsSTEM/OurPaper/PLOS ONE Resubmission/Fig3_persconnect_logsalary_real_confidence_justworkersinterns_20190307.csv")

salpers <- salpers[1:6,]

salstem <- read_csv("~/../Dropbox/UnpaidInternshipsSTEM/OurPaper/PLOS ONE Resubmission/Fig3_stem6m_logsalary_real_confidence_justworkersinterns_20190307.xlsx.csv")

salstem <- salstem[1:6,]

careerpers <- read_csv("~/../Dropbox/UnpaidInternshipsSTEM/OurPaper/PLOS ONE Resubmission/Fig3_persconnect_STEM_definitely_confidence_justworkersinterns_20190307.xlsx.csv")

careerpers <- careerpers[1:6,]

careerstem <- read_csv("~/../Dropbox/UnpaidInternshipsSTEM/OurPaper/PLOS ONE Resubmission/Fig3_stem6m_STEM_definitely_confidence_justworkersinterns_20190307.xlsx.csv")

careerstem <- careerstem[1:6,]

salstem$newcat <- str_wrap(salstem$category, width=10)
salpers$newcat <- str_wrap(salpers$category, width=10)
careerstem$newcat <- str_wrap(careerstem$category, width=10)
careerpers$newcat <- str_wrap(careerpers$category, width=10)

purplegreen <- brewer.pal(6,"PRGn")

correctorderstem <- unique(salstem$newcat)[c(1, 3, 2, 4, 5, 6)]

correctorderpers <- unique(salpers$newcat)[c(1, 3, 2, 4, 5, 6)]

salstem$newcat <- factor(salstem$newcat, levels=correctorderstem)
salpers$newcat <- factor(salpers$newcat, levels=correctorderpers)

careerstem$newcat <- factor(careerstem$newcat, levels=correctorderstem)
careerpers$newcat <- factor(careerpers$newcat, levels=correctorderpers)

salstem$master <- "3.5 year log salary"
salpers$master <- "3.5 year log salary"

careerstem$master <- "3.5 year probability of working in STEM"
careerpers$master <- "3.5 year probability of working in STEM"

careerstem$comparison <- "Comparison by initially working in a STEM job"
careerpers$comparison <- "Comparison by initial use of personal connection"

salstem$comparison <- "Comparison by initially working in a STEM job"
salpers$comparison <- "Comparison by initial use of personal connection"

stemstem <- rbind(salstem, careerstem) %>% filter(!is.na(newcat))
perspers <- rbind(salpers, careerpers) %>% filter(!is.na(newcat))


a <- ggplot(data=stemstem, aes(x=newcat, y=Vol, fill=newcat))+
  geom_bar(stat="identity", col="black")+
  geom_hline(aes(yintercept=0))+
  geom_errorbar(aes(ymin=Low, ymax=High), width=0.1)+
  theme_custom()+
  scale_fill_manual(values=purplegreen)+
  theme(legend.position = "none",
        strip.text = element_text(size=10),
        axis.title.y=element_text(size=10),
        strip.background = element_blank())+
  #ylim(-0.6,0.3)+
  facet_wrap(~master+comparison, scales="free_y")+
  ylab("Marginal Effect")


b <- ggplot(data=perspers, aes(x=newcat, y=Vol, fill=newcat))+
  geom_bar(stat="identity", col="black")+
  geom_hline(aes(yintercept=0))+
  geom_errorbar(aes(ymin=Low, ymax=High), width=0.1)+
  theme_custom()+
  scale_fill_manual(values=purplegreen)+
  theme(legend.position = "none",
        strip.text = element_text(size=10),
        axis.title.y=element_text(size=10),
        strip.background = element_blank())+
  #ylim(-0.6,0.3)+
  facet_wrap(~master+comparison, scales="free_y")+
  ylab("Marginal Effect")


d <- cowplot::plot_grid(a,b, nrow=2)

ggsave(d, file="~/../Dropbox/UnpaidInternshipsSTEM/OurPaper/PLOS ONE Resubmission/figure_3.tiff", width=8.7, height=6, dpi=300)
