# Supplementary material for: Unpaid work and access to science professions
Source: PLoS One. 2019 Jun 19;14(6):e0217032. doi: 10.1371/journal.pone.0217032 (PMC6583997; doi:10.1371/journal.pone.0217032)
Supplement: S3 Fig — (R) [file pone.0217032.s003.R]

library(ggplot2)
library(RColorBrewer)
library(stringr)

dat1 <- data.frame(category=c("Unpaid", "Paid","Unpaid","Paid"),
                   othercat = c("In STEM-related field","In STEM-related field",
                                "Obtained by personal connections",
                                "Obtained by personal connections"),
                   values = c(21.35, 25.17, 27.67, 18.78))

dat1$othercat <- str_wrap(dat1$othercat, width=13)


purplegreen <- brewer.pal(6,"PRGn")[c(1,3,6)]


a <- ggplot(data=dat1, aes(y=values, x=othercat))+
  geom_col(aes(fill=category), col="black",
           position=position_dodge())+
  coord_flip()+
  scale_fill_manual(values=purplegreen, name="Category of employment: ")+
  theme(legend.position="top",
        legend.title = element_text(size=10),
        axis.text.x = element_text(size = 12, 
                                   color = "black"), 
        axis.text.y = element_text(size = 12, 
                                   color = "black"), 
        axis.title.y = element_blank(), 
        axis.title.x= element_text(size=12),
        plot.background = element_blank(), 
        panel.border = element_blank(), 
        panel.grid.major = element_line(colour = NA), 
        panel.grid.minor = element_line(colour = NA), 
        title = element_text(size = 20), 
        panel.background = element_rect(fill = "white"), 
        axis.line.x = element_line(colour = "black"), 
        axis.line.y = element_line(colour = "black"), 
        strip.background = element_rect(fill = "white", color = "black"), 
        strip.text = element_text(size = 15))+
    ylab("Percent (%)")

ggsave(a, filename = "~/../Dropbox/UnpaidInternshipsSTEM/OurPaper/PLOS ONE Resubmission/figure_2.tiff", width=15, height=10, units="cm", dpi=300)
