# Supplementary material for: Unpaid work and access to science professions
Source: PLoS One. 2019 Jun 19;14(6):e0217032. doi: 10.1371/journal.pone.0217032 (PMC6583997; doi:10.1371/journal.pone.0217032)
Supplement: S4 Fig — (ZIP) [file pone.0217032.s004.zip]

Archive with 4 entries (4 files):
- Figure3/fig3_log_salary_initpers_20190307.csv
- Figure3/fig3_log_salary_initstem_20190307.csv
- Figure3/fig3_STEM_initstem_20190307.csv
- Figure3/fig3_STEM_intpers_20190307.csv
