# Supplementary material for: Unpaid work and access to science professions
Source: PLoS One. 2019 Jun 19;14(6):e0217032. doi: 10.1371/journal.pone.0217032 (PMC6583997; doi:10.1371/journal.pone.0217032)
Supplement: S4 Fig — (ZIP) [file pone.0217032.s004.zip › Figure3/fig3_log_salary_initpers_20190307.csv]

category	Vol	High	Low	month6
Paid job, not obtained by Personal Connection (Base)	0	0	0	pers v. other
Unpaid work, not obtained per personal connection	-0.226	-0.3142	-0.1378	pers v. other
Paid work, obtained by personal Connection	-0.042	-0.06552	-0.01848	pers v. other
Unpaid work obtained by Personal Connection	-0.249	-0.36072	-0.13728	pers v. other
Good Degree (relative to 2:2 or lower)	0.205	0.18344	0.22656	pers v. other
Male (relative to female)	0.176	0.15836	0.19364	pers v. other
High SES (relative to Low SES)	0.081	0.05944	0.10256	pers v. other
Unpaid work via personal connections, relative to paid work via personal connections:	-0.208	-0.32168	-0.09432	pers v. other
