# Supplementary material for: Unpaid work and access to science professions
Source: PLoS One. 2019 Jun 19;14(6):e0217032. doi: 10.1371/journal.pone.0217032 (PMC6583997; doi:10.1371/journal.pone.0217032)
Supplement: S4 Fig — (ZIP) [file pone.0217032.s004.zip › Figure3/fig3_log_salary_initstem_20190307.csv]

category	Vol	High	Low	month6
Paid job, not in STEM (Base)	0	0	0	stem v. non-stem
Unpaid work, not in STEM	-0.174	-0.23868	-0.10932	stem v non-stem
Paid work, in STEM	0.163	0.1434	0.1826	stem v non-stem
Unpaid work, in STEM	-0.223	-0.46016	0.01416	stem v non-stem
Good Degree (relative to 2:2 or lower)	0.189	0.16744	0.21056	stem v non-stem
Male (relative to female)	0.148	0.1284	0.1676	stem v non-stem
High SES (relative to Low SES)	0.077	0.05544	0.09856	stem v non-stem
Unpaid work in STEM, relative to paid work in STEM	-0.386	-0.62512	-0.14688	stem v non-stem
