# Supplementary material for: Unpaid work and access to science professions
Source: PLoS One. 2019 Jun 19;14(6):e0217032. doi: 10.1371/journal.pone.0217032 (PMC6583997; doi:10.1371/journal.pone.0217032)
Supplement: S4 Fig — (ZIP) [file pone.0217032.s004.zip › Figure3/fig3_STEM_initstem_20190307.csv]

category	Vol	High	Low	month6
Paid job, not in STEM (Base)	0	0	0	stem v. non-stem
Unpaid work, not in STEM	1.41	-4.862	7.682	stem v non-stem
Paid work, in STEM	51.417	49.21788	53.61612	stem v non-stem
Unpaid work, in STEM	29.041	13.43156	44.65044	stem v non-stem
Good Degree (relative to 2:2 or lower)	1.534	-0.39072	3.45872	stem v non-stem
Male (relative to female)	5.787	3.94852	7.62548	stem v non-stem
High SES (relative to Low SES)	1.009	-0.96864	2.98664	stem v non-stem
Unpaid work in STEM, relative to paid work in STEM	-22.376	-38.07756	-6.67444	stem v non-stem
