# Supplementary material for: Unpaid work and access to science professions
Source: PLoS One. 2019 Jun 19;14(6):e0217032. doi: 10.1371/journal.pone.0217032 (PMC6583997; doi:10.1371/journal.pone.0217032)
Supplement: S4 Fig — (ZIP) [file pone.0217032.s004.zip › Figure3/fig3_STEM_intpers_20190307.csv]

category	Vol	High	Low	month6
Paid job, not obtained by Personal Connection (Base)	0	0	0	pers v. other
Unpaid work, not obtained per personal connection	-8.869	-15.74664	-1.99136	pers v. other
Paid work, obtained by personal Connection	-5.246	-7.7352	-2.7568	pers v. other
Unpaid work obtained by Personal Connection	0.232	-12.15128	12.61528	pers v. other
Good Degree (relative to 2:2 or lower)	5.09	2.95556	7.22444	pers v. other
Male (relative to female)	13.773	11.77968	15.76632	pers v. other
High SES (relative to Low SES)	1.008	-1.21464	3.23064	pers v. other
Unpaid work via personal connections, relative to paid work via personal connections:	5.477	-7.05132	18.00532	pers v. other
