# Supplementary material for: Unpaid work and access to science professions
Source: PLoS One. 2019 Jun 19;14(6):e0217032. doi: 10.1371/journal.pone.0217032 (PMC6583997; doi:10.1371/journal.pone.0217032)
Supplement: S1 Code — (ZIP) [file pone.0217032.s005.zip]

Archive with 1 entries (1 files):
- Stata_Code_20190401/DLHE_unpaid_work_science_professions_ALL.do
