# Supplementary material for: Unpaid work and access to science professions
Source: PLoS One. 2019 Jun 19;14(6):e0217032. doi: 10.1371/journal.pone.0217032 (PMC6583997; doi:10.1371/journal.pone.0217032)
Supplement: S1 Code — (ZIP) [file pone.0217032.s005.zip › Stata_Code_20190401/DLHE_unpaid_work_science_professions_ALL.do]

capture log close 
clear all
set more off
global dirdata 			" [PATH] " // Source for raw data
global dir_restricted 	" [PATH] " // Secure drive where store all manipulations and output
global dir_open			" [PATH] " // Drive for anything that's freely downloadable without registration
global dirresults "I:\DLHE projects\APS_for_imputation\APS_cells" // Location where Annual Population Survey cells have been saved


* Next setp: Read in the six month data:
********************************************************************************
log using "$dir_restricted\DLHE_unpaid_work_science_professions_setup.txt", text replace

/*******************************************************************************
*****************************************************************************
DLHE001

This do-file creates a single dataset for the 6-month interviews
of leavers from higher education between 2003 and 2012.

"$dir_restricted\sample2003_2012grads_6m.dta"

Because not all questions are asked consistently, you should refer to this
do-file for details of the imputations made.

It also creates a csv file of the postcodes, for  use with geoconvert

*****************************************************************************
*******************************************************************************/

*.a= unknown/not applicable. .b = wrong year .c = don't know

****************************
* Get the terms you need from each of them *
****************************

* First: 2006-2011 dataset:
use "$dirdata\2006-2011 (3).dta", clear
renpfix f_


* Convert years strings to numeric

* Unique to this period?
rename ïacyear acyear
tab xpdlhe01


encode xpdlhe01, gen(respondent)
*drop xpdlhe01

destring acyear, replace ignore("/")
replace acyear = acyear/100
replace acyear = round(acyear)
gen entry_year= acyear-2 //
label var entry_year "Year of entry (if full-time student)"
replace acyear=acyear+1
rename acyear grad_year
label var grad_year "Year of graduation"

* Convert longitudinal marker string to numeric
encode dlmarker , generate(dlhe_longitudinal)
drop dlmarker

* Option to keep young students only: 
* Keep if right age (i.e. age 21-24 on July 31st of reporting year)
*keep if xagrpj01=="3"
*drop xagrpj01

* Convert gender to Female =0, Male =1 BEWARE, OTHER FILES USE DIFF CODE
rename gender male
replace male = 0 if male==2
drop if male==3

* Ethnicity, destring and set NA (non UK) = .
destring xethnic01, replace ignore(NA)
rename xethnic01 ethnicity
*(can use the unknown ethnicities for descriptives, but drop in analysis)


* Keep if British National 
keep if nation=="GB" | xdomuc01=="UK"
drop nation

* convert dismarker string to numeric, No disability = 0, Disability = 1.
encode dismarker, generate(disability)
drop dismarker
recode disability (2=0)

* LOOKS LIKE THIS IS WHERE THE PROBLEMS START:
tab xdlev501 xpdlhe01, miss
tab ethnicity xpdlhe01, miss
tab male xpdlhe01, miss
tab xclass01 xpdlhe01, miss
tab socdlhe  xpdlhe01, miss // Fine, this is an outcome variable.
tab sec xpdlhe01, miss
tab pared xpdlhe01, miss

* OK, so degree level outcomes are not present for non-respondents 
* but demographic characteristics ethnicity, for example, are

* NEED TO CONDITION ON THIS LATER
* Keep first degrees only (given age condition, this) 
* BEWARE, OTHER DATASETS USE DIFFERENT CODES )
*keep if xdlev501=="PGR"|xdlev501=="PGT"|xdlev501=="FID"
*drop xdlev501

* Destring and rename polar3 lo_par_neigh (low participation neighbourhood), set U = .
destring polar3, replace ignore("U")
rename polar3 lo_par_neigh

*WOULD REALLY LIKE TO CONVERT TO USE OTHER AREA STATISTICS
* Postcode of domicile: Convert (so can exclude Scottish domiciled students)
* Postcode of institution: Convert (so can exclude students at Scottish universities)
/*
Northern Ireland: BT
Scotland: ZE KW IV HS AB PH DD PA FK KY G EH ML KA TD DG
Wales: LL SY LD HR SA NP CF
Isle of Man: IM
Guernsey: GY
Jersey: JE
*/
foreach thing in domicile institution {
if "`thing'"=="domicile"{
local inst = ""
}
if "`thing'"=="institution"{
local inst = "inst"
}
gen postdist = regexs(0) if regexm(`inst'postcode, "[a-zA-Z]+")
label var postdist "postcode district"
gen postarea = regexs(0) if regexm(`inst'postcode, "[a-zA-Z]+[0-9]+")
label var postarea "postcode area"
gen nation_`thing' = .
replace nation_`thing' = 7 if postdist=="IM"
replace nation_`thing' = 6 if postdist=="GY"
replace nation_`thing' = 5 if postdist=="JY"
replace nation_`thing' = 4 if postdist == "ZE"|postdist == "KW"|postdist == "IV"| ///
	postdist == "HS"|postdist == "AB"|postdist == "PH"|postdist == "DD"|postdist == "PA"| ///
		postdist == "FK"|postdist == "G"|postdist == "EH"|postdist == "ML"|postdist == "KA"| ///
			postdist == "TD"|postdist == "DG"
replace nation_`thing' = 3 if postdist=="BT"
replace nation_`thing' = 2 if postdist=="LL"|postdis=="SY"|postdist=="LD" ///
	|postdis=="HR"|postdist=="SA"|postdis=="NP"|postdist=="CF"
replace nation_`thing' = 1 if nation_`thing'==. & postdis!="Non"
di "*NB: So  SY up to 14 is in fact England."
replace nation_`thing' =1 if postarea == "SY1"|postarea == "SY2"|postarea == "SY3"| ///
		postarea == "SY4"|postarea == "SY5"|postarea == "SY6"| ///
		postarea == "SY7"|postarea == "SY8"|postarea == "SY9"| ///
		postarea == "SY10"|postarea == "SY11"|postarea == "SY12"| ///
		postarea == "SY13"|postarea == "SY14"
di "*		CH 5-8 are in fact Wales"
replace nation_`thing' =2 if postarea == "CH5"|postarea == "CH6"| ///
							  postarea == "CH7"|postarea == "CH8"
di "* 		TD 12 and 15 are in fact England."
replace nation_`thing' =1 if postarea == "TD12"|postarea == "TD15"

label var nation_`thing' "Home nation of `thing'"
label define nation_`thing' 1 "England" 2 "Wales" 3 "Northern Ireland" ///
	4 "Scotland" 5 "Jersey" 6 "Guernsey" 7 "Isle of Man", modify
label list nation_`thing'
tab nation_`thing'
label values nation_`thing' nation`thing'
drop postdist postarea
}

tab nation_domicile nation_institution

* Keep only English, Welsh and Northern Irish Students
*drop if nation_domicile >=4
* keep only students at English, Welsh or Northern Irish universities
*drop if nation_inst >=4

* keep if domiciled in UK (shouldn't make difference) 
drop if xdomuc01!="UK" // have already done this.
drop xdomuc01

* Leave institution code alone, but need to check it lines up with other datasets
rename xinstid01 inst_id 

* Subject area
rename xjacsa01 subject
encode subject, generate(subject_area)
drop subject
sort entry_year inst_id stukey subject_area
bys stukey: gen N1 = _N
bys stukey: gen n1 = _n
bys stukey subject_area: gen N2 = _N
tab N1
tab N2
sort entry_year inst_id stukey n1
*sort stukey
*browse if N1>1
clonevar subject_area2 = subject_area
clonevar subject_area3 = subject_area
clonevar  subject_area4 = subject_area
replace subject_area2 =. if n1==1 & N1 ==1
replace subject_area3 =. if n1==1 & ( N1 ==1|N1==2)
replace subject_area4 =. if n1==1 & ( N1 ==1|N1==2|N1==3)
sort stukey n1
xtset stukey n1

bys stukey: replace subject_area2 = subject_area2[_n+1] if n1==1 
bys stukey: replace subject_area3 = subject_area3[_n+2] if n1==1 
bys stukey: replace subject_area4 = subject_area4[_n+3] if n1==1 
drop if n1>1
* Can always replace subject area with 'combined' later

* Keep if full-time (Here: xqmode01==1)
drop if xqmode01!=1
drop xqmode01

* Leave highest qualification on entry alone, or convert to 2006-2010 version
* (here, correct)
* MAKE THE NUMBERS ALIGN CORRECTLY... NOT NECESSARILY THE LABELS
encode xhqual01, generate(qualonentr)
gen qualonentry = qualonentr
replace qualonentry = qualonentry+1 if qualonentry>=8 & qualonentry<=13 

replace qualonentry =.b if qualonentry==14 
replace qualonentry =6 if qualonentry==5 | qualonentry==4
replace qualonentry =7 if qualonentry==9

encode xqualent01, generate(qualonentry1112)
recode qualonentry1112 (5/6=7) (8=12) (9/10=13) (7=10)

replace qualonentry = qualonentry1112 if qualonentry==.b
replace qualonentry=6 if qualonentry==4
drop xhqual01 xqualent01 qualonentry1112 qualonentr 
label var qualonentry "qualification level on entry"
/*
qualent01 hqual01
A			1
B			2
C			3
D			4 (rename Other HE)
E, F		7
H			C
I, J		D
G			A

hqual01 now	hqual01, corrected
5			4 (i.e. part of other HE)
9			7 (ACCESS is like A-levels)
*/
*Final:
label define qualonentry 1 "Postgraduate" 2 "PGCE" 3 "First degree (UK inst)" ///
	6 "Other HE/professional credits" 7 "A-Levels or equiv" ///
	10 "GCSEs or equivalent" 11 "Other qualifications" ///
    12 "No formal qualifications" 13 "Not known/sought" ///
    , modify

* Tariff score . for unknown or not applicable
recode tariff (-9999/-8888=.) 

* Degree class, destring and make not applicable missing 
destring xclass01, replace ignore(N/A)
rename xclass01 degree_class

* Socio-economic classification.
destring sec, replace ignore(Unknown)
*9 = not classified
rename sec ses
label var ses "Socio-economic classification prior to course"

* Parent's education:
* (probably drop if no info for 2006-07)
destring pared, replace ignore(N/A)
recode pared (200607=.)
label define pared 1 "Yes" 2 "No" 8 "Don't know" 9 "Unknown", modify


* State school marker, set missing for unknown
destring statemarker, replace ignore(U)
rename statemarker state_school

* April/January (FIND THE QUESTIONNAIRE - IF IT ASKS ABOUT A PARTICULAR
* DAY THIS SHOULDN'T MATTER).
destring aprjan, replace ignore(N/A)

* NOW, SOME DEPENDENT VARIABLES
* Activity
encode xactiv01, generate(activity_6m)
label var activity_6m "Activity 6 months after graduation"
/*
1 A	Full-time paid work only (including self-employed)
2 B	Part-time paid work only
3 C	Voluntary/unpaid work only
4 D	Work and further study
5 E	Further study only
6 F	Assumed to be unemployed 
7 G	Not available for employment
8 O	Other
*/
drop xactiv01

* Study mode (if in Study)
rename modstudy studymode_6m 
label var studymode_6m "Mode of study 6 months after graduation"
/*
1	Full-time study
2	Part-time study
3	Not in study
*/

* Employment Circumstances: 
rename empcir empcircs_6m
label var empcircs_6m "Employment circumstances 6 months after graduation"
/*
01	Employed full-time in paid work
02	Employed part-time in paid work
03	Self-employed/freelance
10	Taking time out in order to travel
11	Due to start a job within the next month
12	Unemployed and looking for employment, further study or training
13	Not employed but NOT looking for employment, further study or training
14	Something else
15	Voluntary work/other unpaid work
16	Permanently unable to work/retired
17	Temporarily sick or unable to work/looking after the home or family
*/

* Employment contract type
destring duration, replace ignore(X)
rename duration contracttype_6m 
label var contracttype_6m "Contract type 6 months after graduation"
recode contracttype_6m (6=5)
/*
1	Permanent or open-ended contract
2	Fixed-term contract: 12 months or longer
3	Fixed-term contract: shorter than 12 months
4	Self-employed/Freelance
5	Temporarily, (through an agency or not)
8	Other
*/

* Employment Standard Occupational Classification
destring socdlhe, replace ignore(X)
rename socdlhe soc_6m
label var soc_6m "Standard Occupation Class' 6 months after graduation"

* Employment location and country: 
* If want to do a geographical mobility paper, will need to sort this out. 
* (These sometimes only go to postcode areas, not sectors, so will want to keep
* the areas from the institution and domicile codes above.)
rename locemp emplocation_6m 
label var emplocation_6m  "location of job 6 months after graduation"
rename xlocuc01 empcountry_6m 
label var empcountry_6m  "country of job 6 months after graduation"


* Standard Industrial classification
* Leave these, are different variables in each half of survey, 
destring sic, replace ignore(N/AotX )
recode sic (.=.a) (200607=.b) // .a is "Unknown or Not applicable."
								// .b is "Wrong year"
rename sic sic1992_6m
destring sic2007, replace ignore(N/AotX )
recode sic2007 (.=.a) (200607=.b) // .a is "Unknown or Not applicable."
								// .b is "Wrong year"
rename sic2007 sic2007_6m


* Employer size
destring empsize, replace ignore(X)
recode empsize (8=.c) (.=.a)
rename empsize empsize_6m 
label var empsize_6m "Employer size 6 months after graduation"
/*
1	1 to 49 employees
2	50 to 249 employees
3	250 or more employees
.c	Don't know
.a	Not known - Question not answered
*/

* Salary
* Set to don't know (.c) if missing but do have a job
replace salary = .c if salary ==-9999 & activity_6m ==1|activity_6m==2 ///
		| activity_6m==4 | activity_6m==7
* Set to not applicable/unknown if do not have a job
replace salary =.a if salary==-9999 &activity_6m !=1 &activity_6m!=2 ///
		& activity_6m!=4 & activity_6m!=7 
rename salary salary_6m
label var salary_6m "Salary 6 months after graduation"

* 86 (employment circs) and 97 (curent activity) who report voluntary or unpaid work
* who also report a salary.


* How found job
destring jobfnd, replace ignore(X)
gen howfoundjob_6m = jobfnd
label var howfoundjob_6m "How found job in 6 months after graduation"
recode howfoundjob_6m (9=8) (7=.c) /*(Don't remember goes into don't know)*/ /*Already worked there not an option in earlier dataset*/
drop jobfnd
/*
1	Own institution's Careers Service
2	Newspaper/magazine advertisement
3	Employer's web site
4	Recruitment agency/website
5	Personal contacts, including family and friends, networking
6	Speculative application
7	Don't remember xxx not an option later
8	Other
9	Already worked there xxx not an option later
*/

* Category of previous employment
* drop prevcat*
label var prevcat1 "Prev' employ' with current employer: Sandwich"
label var prevcat2 "Prev' employ' with current employer: Other placement"
label var prevcat3 "Prev' employ' with current employer: Holiday job"
label var prevcat4 "Prev' employ' with current employer: FT / PT, year round"
label var prevcat5 "Prev' employ' with current employer: FT / PT, term time"
label var prevcat6 "Prev' employ' with current employer: Other"

tab activity_6m prevcat1
tab prevemp prevcat1 if activity_6m>=1 & activity_6m<=4 & grad_year==2011
tab prevemp prevcat2 if activity_6m>=1 & activity_6m<=4 & grad_year==2011
tab prevemp prevcat3 if activity_6m>=1 & activity_6m<=4 & grad_year==2011
tab prevemp prevcat4 if activity_6m>=1 & activity_6m<=4 & grad_year==2011
tab prevemp prevcat5 if activity_6m>=1 & activity_6m<=4 & grad_year==2011
tab prevemp prevcat6 if activity_6m>=1 & activity_6m<=4 & grad_year==2011

foreach t in 1 2 3 4 5 6 {
replace prevcat`t' = "X" if (prevemp=="X"|prevemp=="4") & activity_6m>=1 & activity_6m<=4 & (prevcat`t'=="0"|prevcat`t'=="1")
replace prevcat`t' = "0" if (prevemp=="1"|prevemp=="2"|prevemp=="3") & activity_6m>=1 & activity_6m<=4 & (prevcat`t'=="X")
}

// If missing, this means 'not known or not applicable' - i.e. not asked, or didn't answer.
// Here I'm converting the didn't answers to a zero. (because it was a tick all that apply).


* Career code
* (Has only categories 1-8 in earlier dataset - will need to adjust)
foreach t in 1 2 3 4 5 6 7 8 9 10 11 12 {
* If they should have answered the question but didn't tick any boxes, they get X,
* I'm replacing this zero.
replace career`t' = "0" if career`t' !="0" & career`t'!="1" & activity_6m>=1 & activity_6m<=4
destring career`t', replace ignore(XN/A)
}
rename career1 crr_fitted_exactly
rename career2 crr_bestonlyoffer
rename career3 crr_opp_progress
rename career4 crr_experience
rename career5 crr_toseeiflike
rename career6 crr_broadendevelop
rename career7 crr_paydebts
rename career8 crr_earnliving
rename career9 crr_gainbroadenexperience
rename career10 crr_earnlivingpaydebts
rename career11 crr_rightlocation
rename career12 crr_wellpaid
* move 6 (and 9 when substitutes) into 4 - gain experience and develop skills
replace crr_experience =1 if crr_experience!=1 & crr_broadendevelop==1
replace crr_experience = crr_gainbroadenexperience if ///
		crr_experience>=. & crr_gainbroadenexperience<.
* move 7 (and 10 when substitutes) into 8 - earn a living and pay debts
replace crr_earnliving =1 if crr_earnliving!=1 & crr_paydebts==1
replace crr_earnliving = crr_earnlivingpaydebts if ///
		crr_earnliving>=. & crr_earnlivingpaydebts<.	
		
drop crr_gainbroadenexperience crr_earnlivingpaydebts crr_rightlocation ///
		crr_wellpaid crr_broadendevelop crr_paydebts

* Importance to employer
destring empimp, replace ignore(X)
recode empimp (.=.a) /*(8=.c)*/ // Selecting into a job and not knowing what is
									//important to employer is interesting in itself
rename empimp mattered2employer_6m 
label var mattered2employer_6m "What mattered to employer in job 6m after grad"


* Previously employed
destring prevemp, replace ignore(X)
/*
1	Yes, before programme of study
2	Yes, during programme of study
3	Yes, both before and during programme of study
4	No
*/
rename prevemp prevemployed_6m

* Employed during course 
drop empcrse
/*destring empcrse, replace ignore(X)
/*
0	No
1	Yes
X	Unknown/Not applicable
*/
rename empcrse empduringcourse
*/

* Qualification required
destring qualreq, replace ignore(X)
rename qualreq qualreq_6m
recode qualreq_6m (2=1) (5=1) /*(.=.a) (8=.c)*/  // Might be interesting if don't know.
/*
1 Formal requirement or expected
3 Advantage
4 No
8 Don't know
*/

*Teaching employment marker
destring tchemp, replace ignore(X)
recode tchemp (9=0)
rename tchemp teaching_6m
/* 
0 Never did an initial teacher training course
1 Completed ITT and seeking teaching post
2 Completed ITT and not teaching/seeking post
3 Completed ITT and now teaching
*/

/*
*Type of further study
destring natstudy, replace ignore(X)
rename natstudy typestudy_6m
/*
1	Registered as a research student
2	Registered on a course
3	Preparing a professional portfolio of my work
4	Engaged in private, unsupervised study
*/
*/
*drop natstudy

*Type of qualification of further study
destring typequal, replace ignore(X)
rename typequal qualstudy_6m
/*
01	Higher degree by research
02	Higher degree by taught course
03	Postgraduate diploma or certificate
04	First degree
05	Other diploma or certificate
06	Professional qualification
07	Other qualification
98	Not aiming for a qualification
*/


********************************************************************************
* Now: the longitudinal (3.5 years) questions *
********************************************************************************
* just focus on the immediate stuff for the moment
drop act_main pubcat emppcode empplace wrk_soc2010 wrk_soc  wrk_org_sic ///
 wrk_empees how_emp wrk_sal_vrfd wrk_drvd_sal wrk_basis how_fnd_job ///
 job_strt_dte jobs_grtr1_s jobs_num_s wrk_org_nme impo_sub impo_job ///
 impo_grde impo_skls impo_qual impo_wkexp stdy_qual_typ jobs_grtr1_o ///
 jobs_num_o unemp_grtr1mnth unemp_num unemp_mnths quals_obt quals_hlev ///
 lk_dif_sub lk_dif_inst lk_dif_qual career_sat quals_exp weight unweight


 sort entry_year nation_domicile nation_institution postcode
 tostring aprjan, replace
save "$dir_restricted\sample2006_2011_6m_incScotland_and_postgrads_sampleframe.dta", replace

clear


********************************************************************************
* * * * * * * * * * * * * * * * * * * * * * * * * * * * * * * * * * * * * * * * 
 * * * * * * * * * * * * * * * * * * * * * * * * * * * * * * * * * * * * * * * *
* * * * * * * * * * * * * * * * * * * * * * * * * * * * * * * * * * * * * * * * 
 * * * * * * * * * * * * * * * * * * * * * * * * * * * * * * * * * * * * * * * *
* * * * * * * * * * * * * * * * * * * * * * * * * * * * * * * * * * * * * * * * 
 * * * * * * * * * * * * * * * * * * * * * * * * * * * * * * * * * * * * * * * *
* * * * * * * * * * * * * * * * * * * * * * * * * * * * * * * * * * * * * * * * 
 * * * * * * * * * * * * * * * * * * * * * * * * * * * * * * * * * * * * * * * *
********************************************************************************


* Next: 2002-2006 dataset:
use "$dirdata\2002-2006 (3).dta", clear
renpfix f_

rename ïacyear acyear


tab xpdlhe01

encode xpdlhe01, generate(respondent)
tab respondent // Almost exactly the same as above.


* Convert years strings to numeric
destring acyear, replace ignore("/")
replace acyear = acyear/100
replace acyear = round(acyear)
gen entry_year= acyear-2
label var entry_year "Year of entry (if full-time student)"
replace acyear=acyear+1
rename acyear grad_year
label var grad_year "Year of graduation"

* Convert longitudinal marker string to numeric
encode dlmarker , generate(dlhe_longitudinal)
drop dlmarker

* Keep if right age (i.e. age 21-24 on July 31st of reporting year)
*keep if xagrpj01=="3"
*drop xagrpj01

* Convert gender to Female =0, Male =1 
rename gender male
replace male = 0 if male==1
replace male =1 if male==2
drop if male==3

* Ethnicity, destring and set NA (non UK) = .
destring xethnic01, replace ignore(NA)
rename xethnic01 ethnicity
*(can use the unknown ethnicities for descriptives, but drop in analysis)


* Keep if British National 
keep if nation=="XK"  | xdomuc01=="UK" // United Kingdom
drop nation

* convert dismarker string to numeric, No disability = 0, Disability = 1.
encode dismarker, generate(disability)
drop dismarker
recode disability (2=0)

* Keep first degrees only (given age condition, this) 
* BEWARE, OTHER DATASETS USE DIFFERENT CODES )
*keep if xdlev501=="PGR"|xdlev501=="PGT"|xdlev501=="FID"
*drop xdlev501

* Destring and rename polar3 lo_par_neigh (low participation neighbourhood), set U = .
destring polar3, replace ignore("U")
rename polar3 lo_par_neigh

*WOULD REALLY LIKE TO CONVERT TO USE OTHER AREA STATISTICS
* Postcode of domicile: Convert (so can exclude Scottish domiciled students)
* Postcode of institution: Convert (so can exclude students at Scottish universities)
/*
Northern Ireland: BT
Scotland: ZE KW IV HS AB PH DD PA FK KY G EH ML KA TD DG
Wales: LL SY LD HR SA NP CF
Isle of Man: IM
Guernsey: GY
Jersey: JE
*/
foreach thing in domicile institution {
if "`thing'"=="domicile"{
local inst = ""
}
if "`thing'"=="institution"{
local inst = "inst"
}
gen postdist = regexs(0) if regexm(`inst'postcode, "[a-zA-Z]+")
label var postdist "postcode district"
gen postarea = regexs(0) if regexm(`inst'postcode, "[a-zA-Z]+[0-9]+")
label var postarea "postcode area"
gen nation_`thing' = .
replace nation_`thing' = 7 if postdist=="IM"
replace nation_`thing' = 6 if postdist=="GY"
replace nation_`thing' = 5 if postdist=="JY"
replace nation_`thing' = 4 if postdist == "ZE"|postdist == "KW"|postdist == "IV"| ///
	postdist == "HS"|postdist == "AB"|postdist == "PH"|postdist == "DD"|postdist == "PA"| ///
		postdist == "FK"|postdist == "G"|postdist == "EH"|postdist == "ML"|postdist == "KA"| ///
			postdist == "TD"|postdist == "DG"
replace nation_`thing' = 3 if postdist=="BT"
replace nation_`thing' = 2 if postdist=="LL"|postdis=="SY"|postdist=="LD" ///
	|postdis=="HR"|postdist=="SA"|postdis=="NP"|postdist=="CF"
replace nation_`thing' = 1 if nation_`thing'==. & postdis!="Non"
di "*NB: So  SY up to 14 is in fact England."
replace nation_`thing' =1 if postarea == "SY1"|postarea == "SY2"|postarea == "SY3"| ///
		postarea == "SY4"|postarea == "SY5"|postarea == "SY6"| ///
		postarea == "SY7"|postarea == "SY8"|postarea == "SY9"| ///
		postarea == "SY10"|postarea == "SY11"|postarea == "SY12"| ///
		postarea == "SY13"|postarea == "SY14"
di "*		CH 5-8 are in fact Wales"
replace nation_`thing' =2 if postarea == "CH5"|postarea == "CH6"| ///
							  postarea == "CH7"|postarea == "CH8"
di "* 		TD 12 and 15 are in fact England."
replace nation_`thing' =1 if postarea == "TD12"|postarea == "TD15"

label var nation_`thing' "Home nation of `thing'"
label define nation_`thing' 1 "England" 2 "Wales" 3 "Northern Ireland" ///
	4 "Scotland" 5 "Jersey" 6 "Guernsey" 7 "Isle of Man", modify
label list nation_`thing'
tab nation_`thing'
drop postdist postarea
}

tab nation_domicile nation_institution

* Keep only English, Welsh and Northern Irish Students
*drop if nation_domicile >=4
* keep only students at English, Welsh or Northern Irish universities
*drop if nation_inst >=4

drop xdomuc01

* Leave institution code alone, but need to check it lines up with other datasets
rename xinstid01 inst_id

* Subject area
rename xjacsa01 subject
encode subject, generate(subject_area)
drop subject
sort entry_year inst_id stukey subject_area
bys stukey: gen N1 = _N
bys stukey: gen n1 = _n
bys stukey subject_area: gen N2 = _N
tab N1
tab N2
*sort stukey
*browse if N1>1
clonevar subject_area2 = subject_area
clonevar subject_area3 = subject_area
clonevar  subject_area4 = subject_area
replace subject_area2 =. if n1==1 & N1 ==1
replace subject_area3 =. if n1==1 & ( N1 ==1|N1==2)
replace subject_area4 =. if n1==1 & ( N1 ==1|N1==2|N1==3)
sort stukey n1
xtset stukey n1

bys stukey: replace subject_area2 = subject_area2[_n+1] if n1==1 
bys stukey: replace subject_area3 = subject_area3[_n+2] if n1==1 
bys stukey: replace subject_area4 = subject_area4[_n+3] if n1==1 
drop if n1>1
* Can always replace subject area with 'combined' later

* Keep if full-time (Here: xqmode01==1)
drop if xqmode01!=1
drop xqmode01

* Leave highest qualification on entry alone, or convert to 2006-2010 version
* (here, correct)

/*
1	Postgraduate (exc PGCE) 
2	PGCE
3	First degree of UK institution
4	Other graduate & equivalent qualifications
5	HE credits
6	Other HE & professional qualifications
7	GCE A-level, SCE Highers, GNVQ/GSVQ, NVQ/SVQ at level 3, OND, ONC
9	ACCESS courses
A	GCSE / O-Level qualifications only; SCE O grades and Standard grades
B	Other qualifications
C	No formal qualification required / held
D	Not known / sought
N/A 2010/11	Not applicable to 2010/11
*/

encode xhqual01, generate(qualonentr)
* there's no category 8
gen qualonentry = qualonentr
replace qualonentry = qualonentry+1 if qualonentry>=8 & qualonentry<=13 

replace qualonentry =.b if qualonentry==14 
replace qualonentry =6 if qualonentry==5 |qualonentry==4
replace qualonentry =7 if qualonentry==9

*Final:
label define qualonentry 1 "Postgraduate" 2 "PGCE" 3 "First degree (UK inst)" ///
	6 "Other HE/professional credits" 7 "A-Levels or equiv" ///
	10 "GCSEs or equivalent" 11 "Other qualifications" ///
    12 "No formal qualifications" 13 "Not known/sought" ///
    , modify


drop xhqual01 xqualent01 qualonentr // is not applicable for all of them
/*
encode xqualent01, generate(qualonentry1112)
recode qualonentry1112 (5/6=7) (8=11) (9/10=12) (7=9)
hqual01 now	hqual01, corrected
5			4 (i.e. part of other HE)
9			7 (ACCESS is like A-levels)
*/


* Tariff score . for unknown or not applicable
recode tariff (-9999/-8888=.) // Looks really dodgy in 2002 and 2003 entries

* Degree class, destring and make not applicable missing 
destring xclass01, replace ignore(N/A)
rename xclass01 degree_class
/*
1	First class honours
2	Upper second class honours
3	Lower second class honours
4	Third class honours / Pass
5	Unclassified
*/


* Socio-economic classification.
destring sec, replace ignore(Unknown)
* Beware 9 = Not classified
rename sec ses
label var ses "Socio-economic classification prior to course"

* Parent's education:
* (probably drop if no info for 2006-07)
destring pared, replace ignore(N/A)
label define pared 1 "Yes" 2 "No" 8 "Don't know" 9 "Unknown", modify

* State school marker, set missing for unknown
destring statemarker, replace ignore(U)
rename statemarker state_school

* April/January 
destring aprjan, replace ignore(N/A) //are all N/A

* NOW, SOME DEPENDENT VARIABLES
* Activity
encode xactiv01, generate(activity_6m)
label var activity_6m "Activity 6 months after graduation"
/*
1 A	Full-time paid work only (including self-employed)
2 B	Part-time paid work only
3 C	Voluntary/unpaid work only
4 D	Work and further study
5 E	Further study only
6 F	Assumed to be unemployed 
7 G	Not available for employment
8 O	Other
*/
drop xactiv01

* Study mode (if in Study)
rename modstudy studymode_6m 
label var studymode_6m "Mode of study 6 months after graduation"
/*
1	Full-time study
2	Part-time study
3	Not in study
*/

* Employment Circumstances: 
rename empcir empcircs_6m
label var empcircs_6m "Employment circumstances 6 months after graduation"
destring empcircs_6m, replace ignore(X)
recode empcir (4/5=15) (6=16) (7=17) (8=16) (9=17)
/*
01	Employed full-time in paid work
02	Employed part-time in paid work
03	Self-employed/freelance
10	Taking time out in order to travel
11	Due to start a job within the next month
12	Unemployed and looking for employment, further study or training
13	Not employed but NOT looking for employment, further study or training
14	Something else
15	Voluntary work/other unpaid work
16	Permanently unable to work/retired
17	Temporarily sick or unable to work/looking after the home or family
*/

* Employment contract type
destring duration, replace ignore(X)
rename duration contracttype_6m 
label var contracttype_6m "Contract type 6 months after graduation"
recode contracttype_6m (6=5)
/*
1	Permanent or open-ended contract
2	Fixed-term contract: 12 months or longer
3	Fixed-term contract: shorter than 12 months
4	Self-employed/Freelance
5	Temporarily, (through an agency or not)
8	Other
*/

* Employment Standard Occupational Classification
destring socdlhe, replace ignore(X)
rename socdlhe soc_6m
label var soc_6m "Standard Occupation Class' 6 months after graduation"

* Employment location and country: 
* If want to do a geographical mobility paper, will need to sort this out. 
* (These sometimes only go to postcode areas, not sectors, so will want to keep
* the areas from the institution and domicile codes above.)
rename locemp emplocation_6m 
replace xlocuc01="NOTK" if xlocuc01=="N/A" //Unknown or not applicable -> correct to 2006-2011 values
label var emplocation_6m  "location of job 6 months after graduation"
rename xlocuc01 empcountry_6m 
label var empcountry_6m  "country of job 6 months after graduation"


* Standard Industrial classification
* Leave these, are different variables in each half of survey, 
destring sic, replace ignore(X)
recode sic (.=.a) // .a is "Unknown or Not applicable."
								// .b is "Wrong year"
rename sic sic1992_6m
destring sic2007, replace ignore(N/A)
recode sic2007 (.=.b) // .a is "Unknown or Not applicable."
								// .b is "Wrong year" - should apply to everything in this dataset
rename sic2007 sic2007_6m


* Employer size
destring empsize, replace ignore(X)
recode empsize (8=.c) (.=.a)
rename empsize empsize_6m 
label var empsize_6m "Employer size 6 months after graduation"
/*
1	1 to 49 employees
2	50 to 249 employees
3	250 or more employees
.c	Don't know
.a	Not known - Question not answered
*/

* Salary
* Set to don't know (.c) if missing but do have a job
replace salary = .c if salary ==-9999 & activity_6m ==1|activity_6m==2 ///
		| activity_6m==4 | activity_6m==7
* Set to not applicable/unknown if do not have a job
replace salary =.a if salary==-9999 &activity_6m !=1 &activity_6m!=2 ///
		& activity_6m!=4 & activity_6m!=7 
rename salary salary_6m
label var salary_6m "Salary 6 months after graduation"

* 86 (employment circs) and 97 (curent activity) who report voluntary or unpaid work
* who also report a salary.


* How found job
destring jobfnd, replace ignore(X)
gen howfoundjob_6m = jobfnd
label var howfoundjob_6m "How found job in 6 months after graduation"
recode howfoundjob_6m (9=8) (7=.c) /*(Don't remember goes into don't know)*/ /*Already worked there not an option in earlier dataset*/
drop jobfnd
/*
1	Own institution's Careers Service
2	Newspaper/magazine advertisement
3	Employer's web site
4	Recruitment agency/website
5	Personal contacts, including family and friends, networking
6	Speculative application
7	Don't remember xxx not an option later
8	Other
9	Already worked there ************ THIS ISN'T AN OPTION 
*/

* Category of previous employment
* Category of previous employment
* drop prevcat*
label var prevcat1 "Prev' employ' with current employer: Sandwich"
label var prevcat2 "Prev' employ' with current employer: Other placement"
label var prevcat3 "Prev' employ' with current employer: Holiday job"
label var prevcat4 "Prev' employ' with current employer: FT / PT, year round"
label var prevcat5 "Prev' employ' with current employer: FT / PT, term time"
label var prevcat6 "Prev' employ' with current employer: Other"
tab activity_6m prevcat1
tab prevemp prevcat1 if activity_6m>=1 & activity_6m<=4 & grad_year==2005
tab prevemp prevcat2 if activity_6m>=1 & activity_6m<=4 & grad_year==2005
tab prevemp prevcat3 if activity_6m>=1 & activity_6m<=4 & grad_year==2005
tab prevemp prevcat4 if activity_6m>=1 & activity_6m<=4 & grad_year==2005
tab prevemp prevcat5 if activity_6m>=1 & activity_6m<=4 & grad_year==2005
tab prevemp prevcat6 if activity_6m>=1 & activity_6m<=4 & grad_year==2005

foreach t in 1 2 3 4 5 6 {
replace prevcat`t' = "X" if (prevemp=="X"|prevemp=="4") & activity_6m>=1 & activity_6m<=4 & (prevcat`t'=="0"|prevcat`t'=="1")
replace prevcat`t' = "0" if (prevemp=="1"|prevemp=="2"|prevemp=="3") & activity_6m>=1 & activity_6m<=4 & (prevcat`t'=="X")
}

// If missing, this means 'not known or not applicable' - i.e. not asked, or didn't answer.
// Here I'm converting the didn't answers to a zero. (because it was a tick all that apply).


* Career code
* (Has only categories 1-8)
foreach t in 1 2 3 4 5 6 7 8 /*9 10 11 12*/ {
* If they should have answered the question but didn't tick any boxes, they get X,
* I'm replacing this zero.
replace career`t' = "0" if career`t' !="0" & career`t'!="1" & activity_6m>=1 & activity_6m<=4
destring career`t', replace ignore(XN/A)
}
rename career1 crr_fitted_exactly
rename career2 crr_bestonlyoffer
rename career3 crr_opp_progress
rename career4 crr_experience
rename career5 crr_toseeiflike
rename career6 crr_broadendevelop
rename career7 crr_paydebts
rename career8 crr_earnliving
* move 6 into 4 - gain experience and develop skills
replace crr_experience =1 if crr_experience!=1 & crr_broadendevelop==1
* move 7 into 8 - earn a living and pay debts
replace crr_earnliving =1 if crr_earnliving!=1 & crr_paydebts==1
		
drop crr_broadendevelop crr_paydebts

* Importance to employer
destring empimp, replace ignore(X)
recode empimp (.=.a) /*(8=.c)*/ // Selecting into a job and not knowing what is
									//important to employer is interesting in itself
rename empimp mattered2employer_6m 
label var mattered2employer_6m "What mattered to employer in job 6m after grad"


* Previously employed
destring prevemp, replace ignore(X)
/*
1	Yes, before programme of study
2	Yes, during programme of study
3	Yes, both before and during programme of study
4	No
*/
rename prevemp prevemployed_6m

* Employed during course 
drop empcrse
/*destring empcrse, replace ignore(X)
/*
0	No
1	Yes
X	Unknown/Not applicable
*/
rename empcrse empduringcourse
*/

* Qualification required
destring qualreq, replace ignore(X)
rename qualreq qualreq_6m
recode qualreq_6m (2=1) /*(.=.a) (8=.c)*/  // Might be interesting if don't know.
/*
1 Formal requirement or expected
3 Advantage
4 No
8 Don't know
*/

*Teaching employment marker
destring tchemp, replace ignore(X)
recode tchemp (9=0) (.=0)
rename tchemp teaching_6m
/* 
0 Never did an initial teacher training course / not answered
1 Completed ITT and seeking teaching post
2 Completed ITT and not teaching/seeking post
3 Completed ITT and now teaching
*/

/*
*Type of further study
destring natstudy, replace ignore(X)
rename natstudy typestudy_6m
/*
1	Registered as a research student
2	Registered on a course
3	Preparing a professional portfolio of my work
4	Engaged in private, unsupervised study
*/
*/
*drop natstudy

*Type of qualification of further study
destring typequal, replace ignore(X)
rename typequal qualstudy_6m
/*
01	Higher degree by research
02	Higher degree by taught course
03	Postgraduate diploma or certificate
04	First degree
05	Other diploma or certificate
06	Professional qualification
07	Other qualification
98	Not aiming for a qualification
*/


********************************************************************************
* Now: the longitudinal (3.5 years) questions *
********************************************************************************
* just focus on the immediate stuff for the moment
drop q2 pubcat q7postcode q7 q8 q5and6 empsize_dl pubcatmarker emptype ///
	q11summary empstatus q14_1 q14_2 q14_3 q14_4 q14_5 q14_6  q14_7 q14_8 ///
	q14_9 q14_10 q14_11 q14_12 q14_13 q14_14 q14_15 q14_16 q14_other q12_1 ///
	q12_2 q12_3 q12_4 q12_5 q12_6_0405 q12_6 q3date emptype_dl numjobs ///
	unemployed numunemployed otherqual highest_otherqual difsub difinst ///
	difqual satis weight unweight 

tab xpdlhe01
	tostring aprjan, replace
save "$dir_restricted\sample2002_2006_6m_incScotland_and_postgrads_sampleframe.dta", replace

clear


********************************************************************************
* * * * * * * * * * * * * * * * * * * * * * * * * * * * * * * * * * * * * * * * 
 * * * * * * * * * * * * * * * * * * * * * * * * * * * * * * * * * * * * * * * *
* * * * * * * * * * * * * * * * * * * * * * * * * * * * * * * * * * * * * * * * 
 * * * * * * * * * * * * * * * * * * * * * * * * * * * * * * * * * * * * * * * *
* * * * * * * * * * * * * * * * * * * * * * * * * * * * * * * * * * * * * * * * 
 * * * * * * * * * * * * * * * * * * * * * * * * * * * * * * * * * * * * * * * *
* * * * * * * * * * * * * * * * * * * * * * * * * * * * * * * * * * * * * * * * 
 * * * * * * * * * * * * * * * * * * * * * * * * * * * * * * * * * * * * * * * *
********************************************************************************


* Finally: 2011-2012 dataset:
use "$dirdata\2011-2012 (3).dta", clear
renpfix f_

tab xpdlhe01
encode xpdlhe01, gen(respondent)


********************************************************************************

* A couple of data fields only in the 2011-12 data:

replace empunpaid = "0" if empunpaid=="N/A"
destring empunpaid, replace
rename empunpaid empunpaid_201112 
label var empunpaid_201112 "HE leaver was unpaid employee on census date (2011/12 grads only)"

label var postdoc "HE leaver was employed on postdoctoral research contract (2011/12 grads only)"			
label define postdoc 1 "Yes" 2 "No" 3 "Unable to code"			
label values postdoc postdoc


* Convert years strings to numeric
gen entry_year= 2009
label var entry_year "Year of entry (if full-time student)"
gen grad_year = 2012
label var grad_year "Year of graduation"
*drop acyear acyearB

* Generate longitudinal marker (none of them interviewed, not a longitudinal year)
gen dlhe_longitudinal = 2
label var dlhe_longitudinal "DLMARKER"


* Keep if right age (i.e. age 21-24 on July 31st of reporting year)
*keep if xagrpj01=="3"
*drop xagrpj01

* Convert gender to Female =0, Male =1 BEWARE, OTHER FILES USE DIFF CODE
rename gender male
replace male = 0 if male==2
drop if male==3

* Ethnicity, destring and set NA (non UK) = .
destring xethnic01, replace ignore(NA)
rename xethnic01 ethnicity
*(can use the unknown ethnicities for descriptives, but drop in analysis)


* Keep if British National 
keep if nation=="GB" |domicile!="Non-UK" | domicilenonuk=="UK" //| xdomuc01=="UK"DOMICILE	Non-UK


drop nation

* convert disability string to numeric, No disability = 0, Disability = 1.
encode disability, generate(disabilit)
drop disability
rename disabilit disability
recode disability (2=0)

* Keep first degrees only (given age condition, this) 
* BEWARE, OTHER DATASETS USE DIFFERENT CODES )
*keep if xlev501=="1"|xlev501=="2"|xlev501=="3"
rename xlev501 xdlev501
replace xdlev501 = "PGR" if xdlev501=="1"
replace xdlev501 = "PGT" if xdlev501=="2"
replace xdlev501 = "FID" if xdlev501=="3"
*drop xlev501

* Destring and rename polar3 lo_par_neigh (low participation neighbourhood), set U = .
destring zpolar3, replace ignore("U")
rename zpolar3 lo_par_neigh

*WOULD REALLY LIKE TO CONVERT TO USE OTHER AREA STATISTICS
* Postcode of domicile: Convert (so can exclude Scottish domiciled students)
* Postcode of institution: Convert (so can exclude students at Scottish universities)
/*
Northern Ireland: BT
Scotland: ZE KW IV HS AB PH DD PA FK KY G EH ML KA TD DG
Wales: LL SY LD HR SA NP CF
Isle of Man: IM
Guernsey: GY
Jersey: JE
*/
rename domicile postcode
rename instpcode instpostcode

foreach thing in domicile institution {
if "`thing'"=="domicile"{
local inst = ""
}
if "`thing'"=="institution"{
local inst = "inst"
}
gen postdist = regexs(0) if regexm(`inst'postcode, "[a-zA-Z]+")
label var postdist "postcode district"
gen postarea = regexs(0) if regexm(`inst'postcode, "[a-zA-Z]+[0-9]+")
label var postarea "postcode area"
gen nation_`thing' = .
replace nation_`thing' = 7 if postdist=="IM"
replace nation_`thing' = 6 if postdist=="GY"
replace nation_`thing' = 5 if postdist=="JY"
replace nation_`thing' = 4 if postdist == "ZE"|postdist == "KW"|postdist == "IV"| ///
	postdist == "HS"|postdist == "AB"|postdist == "PH"|postdist == "DD"|postdist == "PA"| ///
		postdist == "FK"|postdist == "G"|postdist == "EH"|postdist == "ML"|postdist == "KA"| ///
			postdist == "TD"|postdist == "DG"
replace nation_`thing' = 3 if postdist=="BT"
replace nation_`thing' = 2 if postdist=="LL"|postdis=="SY"|postdist=="LD" ///
	|postdis=="HR"|postdist=="SA"|postdis=="NP"|postdist=="CF"
replace nation_`thing' = 1 if nation_`thing'==. & postdis!="Non"
di "*NB: So  SY up to 14 is in fact England."
replace nation_`thing' =1 if postarea == "SY1"|postarea == "SY2"|postarea == "SY3"| ///
		postarea == "SY4"|postarea == "SY5"|postarea == "SY6"| ///
		postarea == "SY7"|postarea == "SY8"|postarea == "SY9"| ///
		postarea == "SY10"|postarea == "SY11"|postarea == "SY12"| ///
		postarea == "SY13"|postarea == "SY14"
di "*		CH 5-8 are in fact Wales"
replace nation_`thing' =2 if postarea == "CH5"|postarea == "CH6"| ///
							  postarea == "CH7"|postarea == "CH8"
di "* 		TD 12 and 15 are in fact England."
replace nation_`thing' =1 if postarea == "TD12"|postarea == "TD15"

label var nation_`thing' "Home nation of `thing'"
label define nation_`thing' 1 "England" 2 "Wales" 3 "Northern Ireland" ///
	4 "Scotland" 5 "Jersey" 6 "Guernsey" 7 "Isle of Man", modify
label list nation_`thing'
tab nation_`thing'
drop postdist postarea
}

tab nation_domicile nation_institution

* Keep only English, Welsh and Northern Irish Students
*drop if nation_domicile >=4
* keep only students at English, Welsh or Northern Irish universities
*drop if nation_inst >=4

* keep if domiciled in UK (shouldn't make difference) 
drop if domicilenonuk!="UK"
drop domicilenonuk

* Leave institution code alone, but need to check it lines up with other datasets
rename xinstid01 inst_id

* Subject area
rename xjacsa01 subject
encode subject, generate(subject_area)
drop subject

// This one looks like some things have quite different names... (stukey is definitely instancekey though)
// Tracking changes from here: 
rename instancekey stukey
sort entry_year inst_id stukey subject_area
bys stukey: gen N1 = _N
bys stukey: gen n1 = _n
bys stukey subject_area: gen N2 = _N
tab N1
tab N2
*sort stukey
*browse if N1>1
clonevar subject_area2 = subject_area
clonevar subject_area3 = subject_area
clonevar  subject_area4 = subject_area
replace subject_area2 =. if n1==1 & N1 ==1
replace subject_area3 =. if n1==1 & ( N1 ==1|N1==2)
replace subject_area4 =. if n1==1 & ( N1 ==1|N1==2|N1==3)
sort stukey n1
xtset stukey n1

bys stukey: replace subject_area2 = subject_area2[_n+1] if n1==1 
bys stukey: replace subject_area3 = subject_area3[_n+2] if n1==1 
bys stukey: replace subject_area4 = subject_area4[_n+3] if n1==1 
drop if n1>1
* Can always replace subject area with 'combined' later
* Keep if full-time (Here: xqmode01==1)
drop if xqmode01!=1
drop xqmode01

* Leave highest qualification on entry alone, or convert to 2006-2010 version
* (here, correct)
* MAKE THE NUMBERS ALIGN CORRECTLY... NOT NECESSARILY THE LABELS
drop entryqualentrant
/*
entryqual
entryqualentrant
*/
gen qualonentry = entryqual
replace qualonentry = 1 if entryqual==1 | entryqual==2 |entryqual== 5
replace qualonentry = 2 if entryqual==3 | entryqual==4
replace qualonentry = 3 if  entryqual==11 | entryqual==16
replace qualonentry = 6 if entryqual==12 | entryqual==13 | entryqual==16 | entryqual==21 | entryqual==22 | entryqual==23 | entryqual==24 | entryqual==25 | entryqual==29 | entryqual==30 |entryqual==31
replace qualonentry = 7 if entryqual==14 | entryqual==15 | entryqual==39 | entryqual==26 | entryqual==27 | entryqual==37 | entryqual==38 | entryqual==40 | entryqual==44 | entryqual==45 | entryqual==48 | entryqual==47
replace qualonentry = 10 if   entryqual==41 | entryqual==43 | entryqual==55 | entryqual==56 | entryqual==57 
replace qualonentry = 11 if   entryqual==28 | entryqual== 97 | entryqual==94 | entryqual==92 | entryqual==72
replace qualonentry = 12 if   entryqual==93 | entryqual==98
replace qualonentry = 13 if entryqual==99
*Final:
label define qualonentry 1 "Postgraduate" 2 "PGCE" 3 "First degree (UK inst)" ///
	6 "Other HE/professional credits" 7 "A-Levels or equiv" ///
	10 "GCSEs or equivalent" 11 "Other qualifications" ///
    12 "No formal qualifications" 13 "Not known/sought" ///
    , modify
drop entryqual

* Tariff score . for unknown or not applicable
recode tariff (-9999/-8888=.) 

* Degree class, destring and make not applicable missing 
destring xclass01, replace ignore(N/A)
rename xclass01 degree_class
/*
1	First class honours
2	Upper second class honours
3	Lower second class honours
4	Third class honours / Pass
5	Unclassified
*/

* Socio-economic classification.
destring sec, replace ignore(UNK)
*9 = not classified
rename sec ses
label var ses "Socio-economic classification prior to course"

* Parent's education:
* (probably drop if no info for 2006-07)
destring pared, replace ignore(UNK)
recode pared (.=9)
label define pared 1 "Yes" 2 "No" 8 "Don't know" 9 "Unknown", modify

* State school marker, set missing for unknown
destring zstate_marker, replace ignore(U)
rename zstate_marker state_school

* April/January (FIND THE QUESTIONNAIRE - IF IT ASKS ABOUT A PARTICULAR
* DAY THIS SHOULDN'T MATTER).
destring aprjan, replace ignore(N/A)


* NOW, SOME DEPENDENT VARIABLES


* Activity

gen activity_6m = xactiv02
destring activity_6m, replace ignore(XN/A)
recode activity_6m (1=1) ///
					(2=2) ///
					(3=4) ///
					(4=4) ///
					(5=5) ///
					(6=5) ///
					(7=8) ///
					(8=6) ///
					(9=8) 


				/*	(8=6) /// Unemployed -> Unemployed
					(4=8) /// Due to start -> Other
					(3/4=4) /// Primarily work, also study 
							/// Primarily study, also work -> Work and further study
					(5/6=5)	   ///	/*FT/PT study -? Further study only*/
					(7=8) ///  due to start work -> other
					(8=6) /// Unemployed -> Unemployed
					(9=8) //(Other-> other)
				*/	
				destring mimpact, replace ignore(N/AX)
				destring actmkr*, replace ignore(X)
recode activity_6m (8=7) if mimpact==7  /// Travelling - not available

recode activity_6m (1/2=3) if empbasis=="06"|empbasis=="07" /*If employment basis is voluntary or unpaid, move to this category*/			
recode activity_6m (1/2=5) if empbasis=="08" /*elsewhere, treated professional portfolio as study*/			
*HEREHEREHERE
recode activity_6m (8=4) if (actmkr5==1&actmkr1==1)| ///
							(actmkr6==1&actmkr1==1)| ///
							(actmkr5==1&actmkr2==1)| ///
							(actmkr6==1&actmkr2==1)
														
label var activity_6m "Activity 6 months after graduation"
/*
1 A	Full-time paid work only (including self-employed)
2 B	Part-time paid work only
3 C	Voluntary/unpaid work only
4 D	Work and further study
5 E	Further study only
6 F	Assumed to be unemployed 
7 G	Not available for employment
8 O	Other
*/
*drop mimpact //- Keep for later


* Study mode (if in Study)
*destring modstudy, replace ignore(N/A) - is fine already
rename modstudy studymode_6m 
label var studymode_6m "Mode of study 6 months after graduation"
/*
1	Full-time study
2	Part-time study
3	Not in study
*/


* Employment Circumstances: 
gen empcircs_6m = mimpact
label var empcircs_6m "Employment circumstances 6 months after graduation"
recode empcircs_6m   (3=12) /// Unemployed -> Unemployed and looking for work
					(4=11) /// Due to start -> Due to start
					(5/6=14)	 /// /*  	FT/PT study -> Something else
					(7=7) /// Travelling - not available
					(8=14) //  Something else = something else	*/

recode empcircs_6m (1/2=15) if empbasis=="06"|empbasis=="07" /*If employment basis is voluntary or unpaid, move to this category*/			
recode empcircs_6m (1/2=14) if empbasis=="08" /*elsewhere, treated professional portfolio as study*/			
					
/*But still don't have anything for 16 or 17 - not so useful.*/					
					
/*
01	Employed full-time in paid work
02	Employed part-time in paid work
03	Self-employed/freelance
10	Taking time out in order to travel
11	Due to start a job within the next month
12	Unemployed and looking for employment, further study or training
13	Not employed but NOT looking for employment, further study or training
14	Something else
15	Voluntary work/other unpaid work
16	Permanently unable to work/retired
17	Temporarily sick or unable to work/looking after the home or family
*/


* Employment contract type
destring empbasis, replace ignore(N/A)
gen contracttype_6m = empbasis
label var contracttype_6m "Contract type 6 months after graduation"
recode contracttype_6m (1/2=4) (3=1) (4=2) (5=3) (6/7=.) /*(voluntary/internship)*/ ///
						(9=5) (8=.)/*- professional portfolio is a form of study in the other ones*/ (10=8) (99=.) 
drop empbasis
/*
1	Permanent or open-ended contract
2	Fixed-term contract: 12 months or longer
3	Fixed-term contract: shorter than 12 months
4	Self-employed/Freelance
5	Temporarily, (through an agency or not)
8	Other
*/


* Employment Standard Occupational Classification
destring soc, replace ignore(UNK)
rename soc soc_2010_6m
label var soc_2010_6m "Standard Occupation Class (2010 codes) 6 months after graduation"


* Employment location and country: 
* If want to do a geographical mobility paper, will need to sort this out. 
* (These sometimes only go to postcode areas, not sectors, so will want to keep
* the areas from the institution and domicile codes above.)
rename emppcode emplocation_6m 
label var emplocation_6m  "location of job 6 months after graduation"
replace emplocation_6m = "zzzzUnknown" if emplocation_6m=="$$$$$$"|emplocation_6m=="Unknown"
rename emplace empcountry_6m 
label var empcountry_6m  "country of job 6 months after graduation"
replace empcountry_6m = "NOTK" if empcountry_6m=="N/A"|empcountry_6m=="Unknown"


* Standard Industrial classification
* Leave these, are different variables in each half of survey, 
destring sic, replace ignore(UNK)
rename sic sic2007_6m


* Employer size
encode empsize, generate(empsize2012_6m)
recode empsize2012_6m (9=.)
label var empsize2012_6m "Employer size 6 months after graduation (2011/12 categories)"
drop empsize
/*
A 1 1-20
B 2 21-49 // So could do an up to 49/more than 49 distinction
C 3 50-99
D 4 100-199
E 5 200-499
F 6 500-999
G 7 1000-1999
H 8 2000+

*/


* Salary
* Set to don't know (.c) if missing but do have a job
replace salary = .c if salary ==-9999 & activity_6m ==1|activity_6m==2 ///
		| activity_6m==4 | activity_6m==7
* Set to not applicable/unknown if do not have a job
replace salary =.a if salary==-9999 &activity_6m !=1 &activity_6m!=2 ///
		& activity_6m!=4 & activity_6m!=7 
rename salary salary_6m
label var salary_6m "Salary 6 months after graduation"

* 86 (employment circs) and 97 (curent activity) who report voluntary or unpaid work
* who also report a salary.
/*HEREHERE*/

* How found job
destring jobfound, replace ignore(N/A)
gen howfoundjob_6m = jobfound
label var howfoundjob_6m "How found job in 6 months after graduation"
drop jobfound
recode howfoundjob_6m (7=6) (9=8)  (6=5) /*professional network goes into personal contact*/
				/*(8=8) - leave already worked there in other*/
/* created:
1	Own institution's Careers Service
2	Newspaper/magazine advertisement
3	Employer's web site
4	Recruitment agency/website
5	Personal contacts, including family and friends, networking
6	Speculative application
8	Other
.c = don't remember
*/


* Category of previous employment
destring prevwork*, replace ignore("N/A")
* Category of previous employment
* drop prevcat*
egen prevcat1 = anymatch(prevwork*), values(1)
egen prevcat2 = anymatch(prevwork*), values(2)
egen prevcat3 = anymatch(prevwork*), values(3)
egen prevcat4 = anymatch(prevwork*), values(4)
egen prevcat5 = anymatch(prevwork*), values(5)
egen prevcat6 = anymatch(prevwork*), values(7) // Other
egen prevcat7 = anymatch(prevwork*), values(6) // Internship
label var prevcat1 "Prev' employ' with current employer: Sandwich"
label var prevcat2 "Prev' employ' with current employer: Other placement"
label var prevcat3 "Prev' employ' with current employer: Holiday job"
label var prevcat4 "Prev' employ' with current employer: FT / PT, year round"
label var prevcat5 "Prev' employ' with current employer: FT / PT, term time"
label var prevcat6 "Prev' employ' with current employer: Other"
label var prevcat7 "Prev' employ' with current employer: Internship (2011/12 option only)"

tab activity_6m prevcat1
tab prevemp prevcat1 if activity_6m>=1 & activity_6m<=4 & grad_year==2012
tab prevemp prevcat2 if activity_6m>=1 & activity_6m<=4 & grad_year==2012
tab prevemp prevcat3 if activity_6m>=1 & activity_6m<=4 & grad_year==2012
tab prevemp prevcat4 if activity_6m>=1 & activity_6m<=4 & grad_year==2012
tab prevemp prevcat5 if activity_6m>=1 & activity_6m<=4 & grad_year==2012
tab prevemp prevcat6 if activity_6m>=1 & activity_6m<=4 & grad_year==2012
tostring prevcat*, replace
foreach t in 1 2 3 4 5 6 {
replace prevcat`t' = "X" if (prevemp=="N/A"|prevemp=="4") & activity_6m>=1 & activity_6m<=4 & (prevcat`t'=="0"|prevcat`t'=="1")
replace prevcat`t' = "0" if (prevemp=="1"|prevemp=="2"|prevemp=="3") & activity_6m>=1 & activity_6m<=4 & (prevcat`t'=="X")
}


drop prevwork*
* Career code
* (Has only categories 1-8 in earlier dataset - will need to adjust)

foreach t in 1 2 3 4 5 6 7 8 9 {
* If they should have answered the question but didn't tick any boxes, they get X,
* I'm replacing this zero.
*replace jobrsnall`t' = 0 if career`t' !="0" & career`t'!="1" & activity_6m>=1 & activity_6m<=4
destring jobrsnall`t', replace ignore(XN/A)
}
egen crr_fitted_exactly = anymatch(jobrsnall1-jobrsnall9) , values(1)
egen crr_bestonlyoffer = anymatch(jobrsnall1-jobrsnall9) , values(2 3)
egen crr_opp_progress = anymatch(jobrsnall1-jobrsnall9) , values(4)
egen crr_experience  = anymatch(jobrsnall1-jobrsnall9) , values(6)
egen crr_tooseeiflike  = anymatch(jobrsnall1-jobrsnall9) , values(5)
egen crr_earnliving  = anymatch(jobrsnall1-jobrsnall9) , values(9)

foreach var in crr_fitted_exactly crr_bestonlyoffer crr_opp_progress ///
	crr_experience  crr_tooseeiflike  crr_earnliving {
replace `var' = . if `var'==0 & (/*jobrsnall1 ==.|*/(activity_6m>=5 & activity_6m<=8))  	
		}
/*i.e. Don't set to missing if  said nothing at all, keep at zero. */
drop jobrsnall*


* Importance to employer
destring empimp, replace ignore(N/A)
recode empimp (.=.a) /*(8=.c)*/ // Selecting into a job and not knowing what is
									//important to employer is interesting in itself
rename empimp mattered2employer2012_6m 
label var mattered2employer2012_6m "What mattered to employer in job 6m after grad (2012 Q)"


* Previously employed
destring prevemp, replace ignore(N/A)
/*
1	Yes, before programme of study
2	Yes, during programme of study
3	Yes, both before and during programme of study
4	No
*/
rename prevemp prevemployed_6m

* Employed during course 
*(don't need)


* Qualification required
destring qualreq, replace ignore(N/A)
rename qualreq qualreq_6m
recode qualreq_6m (11=1) (12=3) (13=4) (14=8)  /*(.=.a) (8=.c)*/  // Might be interesting if don't know.
/*
1 Formal requirement or expected
3 Advantage
4 No
8 Don't know
*/

*Teaching employment marker // Doesn't match with earlier versions, so adjust name
destring empldteach, replace ignore(UNK)
recode empldteach (2=0)
rename empldteach  teaching2012_6m
/* 
0 Not employed as teacher
1 Employed as teacher
*/


/*HERE
*Type of further study
destring natstudy, replace ignore(X)
rename natstudy typestudy_6m
/*
1	Registered as a research student
2	Registered on a course
3	Preparing a professional portfolio of my work
4	Engaged in private, unsupervised study
*/
*/


*Type of qualification of further study
destring typequal, replace ignore(UNK)
rename typequal qualstudy_6m
/*
01	Higher degree by research
02	Higher degree by taught course
03	Postgraduate diploma or certificate
04	First degree
05	Other diploma or certificate
06	Professional qualification
07	Other qualification
98	Not aiming for a qualification
*/

rename status method

drop /*empunpaid*/ salappmrk /*postdoc*/ estearn jobrsnmain actmkr* mimpact xactiv02 ///
		jobsno pthours hebusnexp hestudyexp heworkexp

replace empcircs_6m = .b // Not collected in a similar enough way this year to be
						//compatible with the others
						
/*Recoding empcircs_6m for 2012 graduates*/						
		
* Here have *ALREADY* done some recoding...		
		
replace empcircs_6m=1 if activity_6m ==1	 // /*Employed full-time in paid work*/
replace empcircs_6m=2 if activity_6m ==2|activity_6m ==4	// /*Employed part-time in paid work*/
*replace empcircs_6m=3 if activity_6m ==	// /*Self-employed/freelance*/
*replace empcircs_6m=10 if activity_6m ==	// /*Taking time out in order to travel*/
*replace empcircs_6m=11 if activity_6m ==	// /*Due to start a job within the next month*/
replace empcircs_6m=12 if activity_6m ==6	// /*Unemployed and looking for employment, further study or training*/
replace empcircs_6m=13 if activity_6m == 7	// /*Not employed but NOT looking for employment, further study or training*/
replace empcircs_6m=14 if activity_6m == 5 |activity_6m == 8 // /*Something else*/
replace empcircs_6m=15  if activity_6m ==3	// /*Voluntary work/other unpaid work*/
*replace empcircs_6m=16	 if activity_6m == // /*Permanently unable to work/retired*/
*replace empcircs_6m=17  if activity_6m ==	// /*Temporarily sick or unable to work/looking after the home or family*/
			
* OK, here just keep the empunpaid variable in case. That says no to volunteers, but
* yes to (rather fewer) employees that I'm not picking up already as unpaid or voluntary.		
			
/*So a few categories missing here... but good enough*/


						

********************************************************************************
* Now: the longitudinal (3.5 years) questions *
********************************************************************************
* just focus on the immediate stuff for the moment
**no longitudinal in here.


tab xpdlhe01
tostring aprjan, replace

save "$dir_restricted\sample2011_2012_6m_incScotland_and_postgrads_sampleframe.dta", replace

clear

use "$dir_restricted\sample2002_2006_6m_incScotland_and_postgrads_sampleframe.dta", clear
tostring empcircs_6m, replace
tostring aprjan, replace
append using  "$dir_restricted\sample2006_2011_6m_incScotland_and_postgrads_sampleframe.dta"
tostring method, replace
destring empcircs_6m, replace ignore(".X")
append using  "$dir_restricted\sample2011_2012_6m_incScotland_and_postgrads_sampleframe.dta"

sort grad_year nation_domicile nation_institution postcode inst_id stukey

* Tidy up some labels:
label define degree_class 1 "First class honours" ///
							2 "Upper second class honours" ///
							3 "Lower second class honours" ///
							4 "Third class honours / Pass" ///
							5 "Unclassified", modify

label var qualstudy_6m "Qualification being studied for, 6 months after grad"
label define qualstudy_6m 1 "Higher degree by research" ///
						  2 "Higher degree by taught course" ///
						  3 "Postgraduate diploma or certificate" ///
						  4 "First degree" ///
						  5 "Other diploma or certificate" ///						  
						  6 "Professional qualification" ///
						  7 "Other qualification" ///						  
						  98 "Not aiming for a qualification" 	, modify					  
						  
							
label define activity_6m 1 "A	Full-time paid work only (including self-employed)" ///
						  2 "B	Part-time paid work only" ///
						  3 "C	Voluntary/unpaid work only" ///
						  4 "D	Work and further study" ///
						  5 "E	Further study only" ///						  
						  6 "F	Assumed to be unemployed" ///
						  7 "G	Not available for employment" ///						  
						  8 "O	Other" , modify

	label var qualreq_6m "qualification required?"					
label define qualreq_6m  1 "Formal requirement or expected" ///
							3 "Advantage" ///
							4 "No" ///
							8 "Don't know" , modify
							
							
label define contracttype_6m 1	"Permanent or open-ended contract" ///
2	"Fixed-term contract: 12 months or longer" ///
3	"Fixed-term contract: shorter than 12 months" ///
4	"Self-employed/Freelance" ///
5	"Temporarily, (through an agency or not)" ///
8	"Other", modify
						
					
label define ses 1	"Higher managerial and professional occupations" ///
2	"Lower managerial and professional occupations" ///
3	"Intermediate occupations" ///
4	"Small employers and own account workers" ///
5	"Lower supervisory and technical occupations" ///
6	"Semi-routine occupations" ///
7	"Routine occupations" ///
8	"Never worked and long-term unemployed" ///
9	"Not classified" , modify

label define  prevemployed_6m 1	"Yes, before programme of study" ///
2	"Yes, during programme of study" ///
3	"Yes, both before and during programme of study" ///
4	"No", modify

label define mattered2employer2012_6m 1	"The subject(s) studied" ///
2	"The level of study (PG/UG)" ///
4	"Sandwich/work experience" ///
5	"No one thing was most important" ///
8	"Don't know", modify

label define mattered2employer_6m 1	"Subject(s) studied" ///
2	"Level of study" ///
3	"Both equally important" ///
8	"Don't know" , modify

label define studymode_6m 1	"Full-time study" ///
2	"Part-time study" ///
3	"Not in study" , modify

label define qualonentry 1 "Postgraduate" 2 "PGCE" 3 "First degree (UK inst)" ///
	6 "Other HE/professional credits" 7 "A-Levels or equiv" ///
	10 "GCSEs or equivalent" 11 "Other qualifications" ///
    12 "No formal qualifications" 13 "Not known/sought" ///
    , modify


	
	
label define nation_domicile 1 "England" 2 "Wales" 3 "Northern Ireland" 	4 "Scotland" 5 "Jersey" 6 "Guernsey" 7 "Isle of Man", modify
label define nation_institution 1 "England" 2 "Wales" 3 "Northern Ireland" 4 "Scotland" 5 "Jersey" 6 "Guernsey" 7 "Isle of Man", modify

label define empcircs ///
1	"Employed full-time in paid work" ///
2	"Employed part-time in paid work" ///
3	"Self-employed/freelance" ///
10	"Taking time out in order to travel" ///
11	"Due to start a job within the next month" ///
12	"Unemployed and looking for employment, further study or training" ///
13	"Not employed but NOT looking for employment, further study or training" ///
14	"Something else" ///
15	"Voluntary work/other unpaid work" ///
16	"Permanently unable to work/retired" ///
17	"Temporarily sick or unable to work/looking after the home or family" ///
18  "Preparing a portfolio (Not appl. for 6 months)" ///
, modify
	
	
label values empcircs_6m empcircs
*label values empcircs_42m empcircs


label values howfoundjob_6m howfoundjob_short
label values degree_class   degree_class
label values qualstudy_6m   qualstudy_6m
label values activity_6m    activity_6m 
label values qualreq_6m		qualreq_6m	
label values contracttype_6m contracttype_6m
label values ses 			ses 	
label values prevemployed_6m prevemployed_6m 
label values mattered2employer2012_6m mattered2employer2012_6m
label values mattered2employer_6m  mattered2employer_6m  
destring studymode_6m, replace ignore(X)
label values studymode_6m studymode_6m
label values qualonentry qualonentry 
label values nation_domicile  nation_domicile 
label values nation_institution  nation_institution

label var prevemployed_6m "Previously employed by current employer"


save "$dir_restricted\sample2003_2012grads_6m_incScotland_and_postgrads_sampleframe.dta", replace


* These are huge datasets so let's get rid of the auxiliary versions.
erase "$dir_restricted\sample2002_2006_6m_incScotland_and_postgrads_sampleframe.dta"
erase "$dir_restricted\sample2006_2011_6m_incScotland_and_postgrads_sampleframe.dta"
erase "$dir_restricted\sample2011_2012_6m_incScotland_and_postgrads_sampleframe.dta"


local t = 2015
foreach set in a13m14 a12m13 a11m12 a10m11 a09m10 a08m09 a07m08 a06m07 /// 
				a05m06 	a04m05 {

local t = `t'-1
use "$dirdata\aps_`set'_eul.dta", clear
capture noisily rename *, upper
gen year_ending = `t'

* Variables to use for imputation: 

* The occupation codes change...
gen flag_SOC2010 = year_ending>=2011
label var flag_SOC2010 "3 digit SOC is 2010, not 2000 measures"

if "`set'"=="a10m11" {
replace SC10MMN = SC2K10MMN if SC10MMN<0 & SC2K10MMN>0 & SC2K10MMN!=.
replace SC10MMN = SC2KMMN if SC10MMN<0 & SC2KMMN>0 & SC2KMMN!=. 
}

if "`set'"=="a09m10"|"`set'"=="a08m09"|"`set'"=="a07m08"|"`set'"=="a06m07"| ///
				"`set'"=="a05m06"|"`set'"=="a04m05" {
rename SC2KMMN SC10MMN
}
drop if SC10MMN <0

* ... so do the industry ones.

gen flag_SIC2007 = year_ending>=2010
label var  flag_SIC2007 "Industry section is SIC2007, not SIC1992"

if /*"`set'"=="a08m09"|*/"`set'"=="a07m08"|"`set'"=="a06m07" ///
				|"`set'"=="a05m06" 	|"`set'"=="a04m05"  {
capture drop INDE07M
rename INDSECT INDE07M
}


gen fulltime = FTPT==1 if FTPT>=0 & FTPT<.
rename GOVTOF govtoff
replace govtoff =2 if govtoff ==3 // put Merseyside into the North West
*rename INDS07M industry
* (too many industries - reduce it down into sectors)
*replace industry=. if industry<0
rename INDE07M industrysec
replace industrysec = . if industrysec<0
gen employees = .
replace employees = 1 if MPNR02>=1 & MPNR02<=5 // 1-49 employees
replace employees = 2 if MPNR02==6 				// 50-249 employees
replace employees = 3 if MPNR02==7|MPNR02==9 	// 250+ employees
rename MPNR02 employees_cat
gen permanent = JOBTYP ==1 if JOBTYP>=0 & JOBTYP!=.
rename SC10MMN SOC3digit

/*
rename NSECM10 nssec_cat
destring nssec_cat, replace
replace nssec_cat = . if nssec_cat<0
*/

* So cell is:
*fulltime (v.part-time)
*government office region: govtoff (13 cells)
*industry (21 cells) (industrysec - 9 cells)
*employees (3 cells - same codes as in DLHE)
*permanent (v. not permanent)
*soc3digit (90 cells)
*= 294840 cells - more than we have people 

* So: Doubt there is merit to using a more detailed geographical dataset
* without having more people.
	
* ASHE is "approximately 140,000-185,000 individuals per year"
* i.e. better, but not that much better. (except in mon-missingness)	
	
* Then: WHICH MEASURE OF EARNINGS ARE WE GOING TO USE? 	
* bear in mind it is top-coded (censored) so would need to do a Tobit.

	
foreach blah in  /*BANDG BANDN*/ GRSSWK /*HOURPAY NETWK*/ { 
sum `blah' if `blah'>=0  , d
}

//Gross weekly pay is the most consistent measure across the years of the APS.


*if "`set'"==a13m14 |"`set'" ==a12m13|"`set'" == a11m12{
gen annualgrosspay = GRSSWK*52 if GRSSWK>=0 & GRSSWK!=.
sum GROSS99 if GROSS99>=0 & GROSS99 <. & (GRSSWK <0|GRSSWK==.)
gen GROSS99_adj = GROSS99 if GROSS99>=0 & GROSS99 <. & (GRSSWK <0|GRSSWK==.)
replace GROSS99_adj = GROSS99_adj*52 if GRSPRD == 1
replace GROSS99_adj = GROSS99_adj*26 if GRSPRD == 2
replace GROSS99_adj = GROSS99_adj*(52/3) if GRSPRD == 3
replace GROSS99_adj = GROSS99_adj*13 if GRSPRD == 4
replace GROSS99_adj = GROSS99_adj*12 if GRSPRD == 5
replace GROSS99_adj = GROSS99_adj*6 if GRSPRD == 7
replace GROSS99_adj = GROSS99_adj*8 if GRSPRD == 8
replace GROSS99_adj = GROSS99_adj*9 if GRSPRD == 9
replace GROSS99_adj = GROSS99_adj*10 if GRSPRD == 10
replace GROSS99_adj = GROSS99_adj*4 if GRSPRD == 13
replace GROSS99_adj = GROSS99_adj*2 if GRSPRD == 26
replace annualgrosspay = GROSS99_adj if annualgrosspay==. 
replace annualgrosspay = 40976 if annualgrosspay >40976 & annualgrosspay<=41000
label var annualgrosspay "Annual gross pay, censored at £40976"
*}


* Because the salary measure in the APS is top-censored at £41000 (annual 
* report) or £40976 (weekly reports) need to derive a predicted salary using a 
*	tobit model. There will be measurement error, but can't see
* a better way to get to this. 


* First: for six-dimension imputation.
* cell_pay1: govtoff fulltime employees permanent industrysec SOC3digit
preserve
tobit annualgrosspay i.govtoff i.fulltime i.employees i.permanent ///
 i.industrysec i.SOC3digit,  ll(0) ul(40976)
capture drop cell_pay1 cell_pay_se1
predict cell_pay1, xb
predict cell_pay_se1, stdp
keep annualgrosspay govtoff fulltime employees employees_cat permanent ///
 industrysec SOC3digit cell_pay1 cell_pay_se1 flag_SOC2010 flag_SIC2007 ///
 year_ending
bys govtoff fulltime employees permanent industrysec SOC3digit: gen n=_n
keep if n==1
keep if cell_pay1 !=. 
sum cell_pay1 /*So: 21,000 unique categories*/
save "$dirresults\aps_`set'_cells1.dta", replace
restore

* Then for four-dimension imputation
* cell_pay3: i.govtoff i.fulltime  i.permanent  i.SOC3digit

preserve
tobit annualgrosspay i.govtoff i.fulltime  i.permanent i.SOC3digit,  ll(0) ///
ul(40976)
capture drop cell_pay3 cell_pay_se3
predict cell_pay3, xb
predict cell_pay_se3, stdp
keep annualgrosspay govtoff fulltime  employees_cat permanent  SOC3digit ///
cell_pay3 cell_pay_se3 flag_SOC2010 flag_SIC2007 year_ending
bys govtoff fulltime employees permanent SOC3digit: gen n=_n
keep if n==1
keep if cell_pay3 !=. 
sum cell_pay3
save "$dirresults\aps_`set'_cells3.dta", replace
restore


* Maybe - if collect every year, then add a year-trend, will be able to meet 
* all the categories.


}


foreach no in 1 3 {
use "$dirresults\aps_a13m14_cells`no'.dta" , clear
foreach set in a12m13 a11m12 a10m11 a09m10 a08m09 a07m08 a06m07 a05m06 a04m05  {
append using "$dirresults\aps_`set'_cells`no'.dta"
}
capture drop n
if "`no'"=="1"{
bys year_ending govtoff SOC3digit industrysec employees fulltime permanent: ///
 gen n=_n
keep if n==1
}
if "`no'"=="3"{
bys year_ending govtoff SOC3digit fulltime permanent : gen n=_n
keep if n==1
}


gen grad_year = year_ending - 1
save "$dirresults\aps_cells_6m`no'.dta", replace
drop grad_year
gen grad_year = year_ending - 4
keep if grad_year==2003|grad_year==2005|grad_year==2007|grad_year==2009
rename govtoff govtoff_42m
save "$dirresults\aps_cells_42m`no'.dta", replace
}


* Then delete all the temporary files used to generate the main one:

foreach no in 1 3 {
foreach set in a04m05 a05m06 a06m07 a07m08 a08m09 a09m10 a10m11 a11m12 /// 
	a12m13 a13m14 {
erase "$dirresults\aps_`set'_cells`no'.dta"
}
}


********************************************************************************
* 
********************************************************************************

use "$dir_restricted\sample2003_2012grads_6m_incScotland_and_postgrads_sampleframe.dta", clear

* 1) Government Office Regions: 
split emplocation_6m, p(" " "  ")	
drop emplocation_6m emplocation_6m2
rename emplocation_6m1 emplocation_6m
replace emplocation_6m = ltrim(emplocation_6m)
preserve
drop if emplocation_6m=="N/A"|emplocation_6m=="GRAS"|emplocation_6m=="GRAF" ///
		|emplocation_6m=="zzzzUnknown"|emplocation_6m=="NOTK" ///
		| emplocation_6m=="GREU" | emplocation_6m=="GRAU" | emplocation_6m=="GRME" | emplocation_6m=="GRNA" 

keep emplocation_6m
export delimited using "$dir_restricted\emplocation_6mpostgrads.csv", replace
/*
At this stage, go to http://geoconvert.mimas.ac.uk/
Click start GeoConvert
Select "Match One Geography to Another"
This csv file should be uploaded
Source Geography is "Postcode District"
Target Geography is "Regions (England only)"
Select "2001 census government office regions"
Select "comma" for delimiter and "yes" for header row, and upload "$dir_restricted\emplocation_6mpostgrads.csv"
Append together the unmatched and the matched rows. Assign X to the unmatched rows (these are non-English)
Save as "$dir_restricted\emplocation_6m_govtoff.csv"
relabel Postcode District as "emplocation_6m"
*/


import delimited using "$dir_restricted\emplocation_6m_govtoff.csv", clear
replace emplocation_6m = ltrim(emplocation_6m)
replace emplocation_6m = rtrim(emplocation_6m)
replace emplocation_6m = itrim(emplocation_6m)
keep if proportion_of_source_in_target >0.5 & proportion_of_source_in_target !=.
isid emplocation_6m
drop proportion_of_source_in_target
save "$dir_restricted\emplocation_6m_govtoffpostgrads.dta", replace
restore
merge m:1 emplocation_6m using "$dir_restricted\emplocation_6m_govtoffpostgrads.dta"
drop _merge
replace govtoff = "" if govtoff == "Z" // Islands, basically
encode govtoff , gen(govtoff2)
drop govtoff
rename govtoff2 govtoff
* 2) Industry sectors: 
 gen sic_division_6m = .
 *gen sic_division_42m = .
foreach months in 6m /*42m*/ {
if "`months'"=="6m"{
local extraif6m " & grad_year>=2008"
}
if "`months'"=="42m"{
local extraif42m " & (grad_year==2003|grad_year==2005|grad_year==2007|grad_year==2009)"
}
	replace sic_division_`months' = 1 if sic2007_`months'>=111 & sic2007_`months'<=322 `extraif`months''
  replace sic_division_`months' = 2 if sic2007_`months'>=510 & sic2007_`months'<=990 `extraif`months''
  replace sic_division_`months' = 3  if sic2007_`months'>=1011 & sic2007_`months'<=3320  `extraif`months''
  replace sic_division_`months' = 4 if sic2007_`months'>=3511 & sic2007_`months'<=3530 `extraif`months''
  replace sic_division_`months' = 5 if sic2007_`months'>=3600 & sic2007_`months'<=3900 `extraif`months''
  replace sic_division_`months' = 6 if sic2007_`months'>=4110 & sic2007_`months'<=4400 `extraif`months''
 replace sic_division_`months' = 7 if sic2007_`months'>=4510 & sic2007_`months'<=4799 `extraif`months''
  replace sic_division_`months' = 8 if sic2007_`months'>=4910 & sic2007_`months'<=5321 `extraif`months''
  replace sic_division_`months' = 9 if sic2007_`months'>=5510 & sic2007_`months'<=5630 `extraif`months''
 replace sic_division_`months' = 10 if sic2007_`months'>=5811 & sic2007_`months'<=6399 `extraif`months''
  replace sic_division_`months' = 11 if sic2007_`months'>=6411 & sic2007_`months'<=6630 `extraif`months''
   replace sic_division_`months' = 12 if sic2007_`months'>=6810 & sic2007_`months'<=6832 `extraif`months''
 replace sic_division_`months' = 13 if sic2007_`months'>=6910 & sic2007_`months'<=7500 `extraif`months''
  replace sic_division_`months' = 14 if sic2007_`months'>=7711 & sic2007_`months'<=8299 `extraif`months''
   replace sic_division_`months' = 15 if sic2007_`months'>=8411 & sic2007_`months'<=8430`extraif`months''
   replace sic_division_`months' = 16 if sic2007_`months'>=8510 & sic2007_`months'<=8560 `extraif`months''
   replace sic_division_`months' = 17 if sic2007_`months'>=8610 & sic2007_`months'<=8899 `extraif`months''
   replace sic_division_`months' = 18 if sic2007_`months'>=9001 & sic2007_`months'<=9329 `extraif`months''
   replace sic_division_`months' = 19 if sic2007_`months'>=9411 & sic2007_`months'<=9609 `extraif`months''
    replace sic_division_`months' = 20 if sic2007_`months'>=9700 & sic2007_`months'<=9820 `extraif`months''
   replace sic_division_`months' = 21 if sic2007_`months'>=9900 & sic2007_`months'<= 10000 `extraif`months''
 }
  replace sic_division_6m = 1 if sic1992_6m>=100 & sic1992_6m<=500 & grad_year<=2007
  replace sic_division_6m = 2 if sic1992_6m>=1000 & sic1992_6m<=1400 & grad_year<=2007
  replace sic_division_6m = 3 if ((sic1992_6m>=1500 & sic1992_6m<=2100)|(sic1992_6m>=2300 & sic1992_6m<=3600))& grad_year<=2007
  replace sic_division_6m = 4 if sic1992_6m>=4000 & sic1992_6m<=4100 & grad_year<=2007
  replace sic_division_6m = 5 if sic1992_6m==3700 & sic1992_6m==9000 & grad_year<=2007
  replace sic_division_6m = 6 if sic1992_6m>=4500 & sic1992_6m<=4550 & grad_year<=2007
  replace sic_division_6m = 7 if sic1992_6m>=5000 & sic1992_6m<=5270 & grad_year<=2007
  replace sic_division_6m = 8 if ((sic1992_6m>=6000 & sic1992_6m<=6200)|(sic1992_6m>=6410 & sic1992_6m<=6412)|(sic1992_6m==6310)) & grad_year<=2007
  replace sic_division_6m = 9 if sic1992_6m==5500 & grad_year<=2007
  replace sic_division_6m = 10 if ((sic1992_6m>=2210 & sic1992_6m<=2230)|(sic1992_6m>=7200 & sic1992_6m<=7240)|(sic1992_6m==6400)|(sic1992_6m==6420)|(sic1992_6m==9240)) & grad_year<=2007
  replace sic_division_6m = 11 if ((sic1992_6m>=6500 & sic1992_6m<=6720)|(sic1992_6m==7415)) & grad_year<=2007
  replace sic_division_6m = 12 if sic1992_6m>=7000 & sic1992_6m<=7030 & grad_year<=2007
  replace sic_division_6m = 13 if ((sic1992_6m>=7310 & sic1992_6m<=7320)|(sic1992_6m>=7410 & sic1992_6m<=7414)|(sic1992_6m>=7421 & sic1992_6m<=7440)) & grad_year<=2007
  replace sic_division_6m = 14 if ((sic1992_6m>=7450 & sic1992_6m<=7480)|(sic1992_6m==6300)|(sic1992_6m==6320)|(sic1992_6m==6330)|(sic1992_6m==7100)|(sic1992_6m==7400))& grad_year<=2007
  replace sic_division_6m = 15 if sic1992_6m>=7500 & sic1992_6m<=7530 & grad_year<=2007
  replace sic_division_6m = 16 if sic1992_6m>=8000 & sic1992_6m<=8040 & grad_year<=2007
  replace sic_division_6m = 17 if sic1992_6m>=8500 & sic1992_6m<=8530 & grad_year<=2007
  replace sic_division_6m = 18 if ((sic1992_6m>=9230 & sic1992_6m<=6233)|(sic1992_6m>=9250 & sic1992_6m<=9270)|(sic1992_6m==9200))  
  replace sic_division_6m = 19 if ((sic1992_6m>=9100 & sic1992_6m<=9130)|(sic1992_6m==9300)|(sic1992_6m==7250))  & grad_year<=2007
  replace sic_division_6m = 20 if sic1992_6m==9500 & grad_year<=2007
  replace sic_division_6m = 21 if sic1992_6m==9900  & grad_year<=2007
label define industry_division 										///
1	"Agriculture, Forestry and Fishing" 							/// 100-500
2	"Mining and Quarrying" 											/// 1000-1400
3	"Manufacturing" 												/// 1500-2100 , 2300-3600
4	"Electricity, gas, steam and air conditioning supply" 			/// 4000-4100
5	"Water supply, sewerage, waste management..." 					/// 3700, 9000
6	"Construction" 													/// 4500-4550
7	"Wholesale and retail trade; repair of motor vehicles..." 		/// 5000-5270
8	"Transportation and storage" 									/// 6000-6200 , 6310, 6410-6412
9	"Accomodation and food service activities" 						/// 5500
10  "Information and communication" 								/// 2210-2230, 6400, 6420, 9240, 7200-7240
11	"Financial and insurance activities" 							/// 6500-6720, 7415
12  "Real estate actvities" 										/// 7000-7030
13	"Professional, scientific and technical activities" 			/// 7310-7320, 7410-7414, 7421-7440
14  "Administrative and support service activities" 				/// 6300, 6320, 6330, 7100, 7400, 7450-7480
15	"Public administration and defence; compulsory social security" /// 7500-7530
16  "Education" 													/// 8000-8040
17  "Human health and social work activities" 						/// 8500-8530
18  "Arts, entertainment and recreation" 							///9200, 9230-9233, 9250-9270
19  "Other service activities" 										/// 9300, 9100-9130, 7250
20  "Households as employers" 										/// 9500
21  "Extraterritorial organizations/Dormant" 						/// 9900
, modify
	gen industrysec=. 
replace industrysec = 1 if  sic_division_6m ==1
replace industrysec = 2 if  sic_division_6m ==2 | sic_division_6m ==4| sic_division_6m ==5
replace industrysec = 3 if  sic_division_6m ==3 
replace industrysec = 4 if  sic_division_6m ==6 
replace industrysec = 5 if  sic_division_6m ==7| sic_division_6m ==9       
replace industrysec = 6 if  sic_division_6m ==8 | sic_division_6m == 10 
replace industrysec = 7 if  sic_division_6m ==11 | sic_division_6m ==12 | sic_division_6m ==13   
replace industrysec = 8 if  sic_division_6m ==14| sic_division_6m==15 |sic_division_6m==16
replace industrysec = 9 if  sic_division_6m  ==17| sic_division_6m==18 |sic_division_6m==19 |sic_division_6m==20
   drop sic_division*
* 3) Occupational codes
gen soc_6m_string = soc_6m
tostring soc_6m_string, replace
gen soc_2010_6m_string = soc_2010_6m
tostring soc_2010_6m_string, replace
gen SOC3digit = regexs(0) if regexm(soc_6m_string, "[1-9][1-9][1-9]")
gen SOC3digit_2010 = regexs(0) if regexm(soc_2010_6m_string, "[1-9][1-9][1-9]")
destring SOC3digit, replace
destring SOC3digit_2010, replace
rename SOC3digit SOC3digit_2000
egen SOC3digit = rowmin(SOC3digit_2000 SOC3digit_2010) // use this - hopefully won't be too many problems with changes in codes...
*4) fulltime
gen fulltime = empcircs==1 if SOC3digit!=.
* 5) employees
gen employees = empsize_6m 
replace employees =1 if (empsize2012_6m==1|empsize2012_6m==2) & employees==.
replace employees =2 if (empsize2012_6m==3|empsize2012_6m==4) & employees==.
replace employees =2.5 if empsize2012_6m==5 & employees==. // this is 200-499 - can maybe multiply between the two cells
replace employees =3 if (empsize2012_6m>=6&empsize2012_6m<=8) & employees==.
* 6) permanent
gen permanent = contracttype_6m==1 if SOC3digit!=.
* Merge with the fine imputation:
merge m:1 grad_year govtoff industrysec SOC3digit fulltime employees permanent using "$dirresults\aps_cells_6m1.dta"
drop if _merge==2
drop _merge
* Merge with the broad imputation: 
merge m:1 grad_year govtoff  SOC3digit fulltime  permanent using "$dirresults\aps_cells_6m3.dta"
drop if _merge==2
drop _merge
capture drop n

save "$dir_restricted\sample2003_2012grads_6m_incScotland_and_postgrads_sampleframe.dta", replace


capture noisily erase "$dir_restricted\sample2002_2006_6m_incScotland_and_postgrads.dta"
capture noisily erase "$dir_restricted\sample2006_2011_6m_incScotland_and_postgrads.dta"
capture noisily erase "$dir_restricted\sample2011_2012_6m_incScotland_and_postgrads.dta"
/*
erase "$dir_restricted\inst_ttwa.dta"
erase "$dir_restricted\inst_LAD_during.dta"
erase "$dir_restricted\home_ttwa.dta"
erase "$dir_restricted\home_LAD_pre.dta"
erase "$dir_restricted\home_LAD_during.dta"
erase "$dir_restricted\ttwa_unemps.dta"
erase "$dir_restricted\sub_domains_2007.dta"
*/


/*******************************************************************************
*****************************************************************************
DLHE001

This do-file creates a single dataset for the 6-month and 30 month interviews
of leavers from higher education between in 2003, 2005, 2007 and 2009

""$dir_restricted\sample03_05_07_09grads_42m.dta""

Because not all questions are asked consistently, you should refer to this
do-file for details of the imputations made.

It also creates a csv file of the postcodes, for potential use with geoconvert

*****************************************************************************
*******************************************************************************/

*.a= unknown/not applicable. .b = wrong year .c = don't know

****************************
* Get the terms you need from each of them *
****************************

* First: 2006-2011 dataset:
use "$dirdata\2006-2011 (3).dta", clear
renpfix f_

* Code for geoconvert http://geoconvert.mimas.ac.uk/ 
* Convert years strings to numeric
rename ïacyear acyear
destring acyear, replace ignore("/")


replace acyear = acyear/100
replace acyear = round(acyear)
gen entry_year= acyear-2
label var entry_year "Year of entry (if full-time student)"
replace acyear=acyear+1
rename acyear grad_year
label var grad_year "Year of graduation"

* Convert longitudinal marker string to numeric
encode dlmarker , generate(dlhe_longitudinal)
tab grad_year dlmarker
tab dlmarker xpdlhe01 if grad_year==2007
 tab dlmarker xpdlhe01 if grad_year==2009

drop dlmarker

*
* keep only the individuals who are followed to 3.5 years.
keep if dlhe_longitudinal ==1
*

* Keep if right age (i.e. age 21-24 on July 31st of reporting year)
*keep if xagrpj01=="3"
*drop xagrpj01

* Convert gender to Female =0, Male =1 BEWARE, OTHER FILES USE DIFF CODE
rename gender male
replace male = 0 if male==2
drop if male==3

* Ethnicity, destring and set NA (non UK) = .
destring xethnic01, replace ignore(NA)
rename xethnic01 ethnicity
*(can use the unknown ethnicities for descriptives, but drop in analysis)


* Keep if British National or British domiciled
keep if nation=="GB"| xdomuc01=="UK"
drop nation

* convert dismarker string to numeric, No disability = 0, Disability = 1.
encode dismarker, generate(disability)
drop dismarker
recode disability (2=0)

* Keep first degrees only (given age condition, this) 
* BEWARE, OTHER DATASETS USE DIFFERENT CODES )
*keep if xdlev501=="PGR"|xdlev501=="PGT"|xdlev501=="FID"
*drop xdlev501

* Destring and rename polar3 lo_par_neigh (low participation neighbourhood), set U = .
destring polar3, replace ignore("U")
rename polar3 lo_par_neigh

*WOULD REALLY LIKE TO CONVERT TO USE OTHER AREA STATISTICS
* Postcode of domicile: Convert (so can exclude Scottish domiciled students)
* Postcode of institution: Convert (so can exclude students at Scottish universities)
/*
Northern Ireland: BT
Scotland: ZE KW IV HS AB PH DD PA FK KY G EH ML KA TD DG
Wales: LL SY LD HR SA NP CF
Isle of Man: IM
Guernsey: GY
Jersey: JE
*/
foreach thing in domicile institution {
if "`thing'"=="domicile"{
local inst = ""
}
if "`thing'"=="institution"{
local inst = "inst"
}
gen postdist = regexs(0) if regexm(`inst'postcode, "[a-zA-Z]+")
label var postdist "postcode district"
gen postarea = regexs(0) if regexm(`inst'postcode, "[a-zA-Z]+[0-9]+")
label var postarea "postcode area"
gen nation_`thing' = .
replace nation_`thing' = 7 if postdist=="IM"
replace nation_`thing' = 6 if postdist=="GY"
replace nation_`thing' = 5 if postdist=="JY"
replace nation_`thing' = 4 if postdist == "ZE"|postdist == "KW"|postdist == "IV"| ///
	postdist == "HS"|postdist == "AB"|postdist == "PH"|postdist == "DD"|postdist == "PA"| ///
		postdist == "FK"|postdist == "G"|postdist == "EH"|postdist == "ML"|postdist == "KA"| ///
			postdist == "TD"|postdist == "DG"
replace nation_`thing' = 3 if postdist=="BT"
replace nation_`thing' = 2 if postdist=="LL"|postdis=="SY"|postdist=="LD" ///
	|postdis=="HR"|postdist=="SA"|postdis=="NP"|postdist=="CF"
replace nation_`thing' = 1 if nation_`thing'==. & postdis!="Non"
di "*NB: So  SY up to 14 is in fact England."
replace nation_`thing' =1 if postarea == "SY1"|postarea == "SY2"|postarea == "SY3"| ///
		postarea == "SY4"|postarea == "SY5"|postarea == "SY6"| ///
		postarea == "SY7"|postarea == "SY8"|postarea == "SY9"| ///
		postarea == "SY10"|postarea == "SY11"|postarea == "SY12"| ///
		postarea == "SY13"|postarea == "SY14"
di "*		CH 5-8 are in fact Wales"
replace nation_`thing' =2 if postarea == "CH5"|postarea == "CH6"| ///
							  postarea == "CH7"|postarea == "CH8"
di "* 		TD 12 and 15 are in fact England."
replace nation_`thing' =1 if postarea == "TD12"|postarea == "TD15"

label var nation_`thing' "Home nation of `thing'"
label define nation_`thing' 1 "England" 2 "Wales" 3 "Northern Ireland" ///
	4 "Scotland" 5 "Jersey" 6 "Guernsey" 7 "Isle of Man", modify
label list nation_`thing'
tab nation_`thing'
drop postdist postarea
}

tab nation_domicile nation_institution

* Keep only English, Welsh and Northern Irish Students
*drop if nation_domicile >=4
* keep only students at English, Welsh or Northern Irish universities
*drop if nation_inst >=4

* keep if domiciled in UK (shouldn't make difference) 
drop if xdomuc01!="UK"
drop xdomuc01

* Leave institution code alone, but need to check it lines up with other datasets
rename xinstid01 inst_id

* Subject area
rename xjacsa01 subject
encode subject, generate(subject_area)
drop subject
sort entry_year inst_id stukey subject_area
bys stukey: gen N1 = _N
bys stukey: gen n1 = _n
bys stukey subject_area: gen N2 = _N
tab N1
tab N2
*sort stukey
*browse if N1>1
clonevar subject_area2 = subject_area
clonevar subject_area3 = subject_area
clonevar  subject_area4 = subject_area
replace subject_area2 =. if n1==1 & N1 ==1
replace subject_area3 =. if n1==1 & ( N1 ==1|N1==2)
replace subject_area4 =. if n1==1 & ( N1 ==1|N1==2|N1==3)
sort stukey n1
xtset stukey n1

bys stukey: replace subject_area2 = subject_area2[_n+1] if n1==1 
bys stukey: replace subject_area3 = subject_area2[_n+2] if n1==1 
bys stukey: replace subject_area4 = subject_area2[_n+3] if n1==1 
drop if n1>1
* Can always replace subject area with 'combined' later

/*  EDIT: DON'T KEEP ONLY THE FULL TIMER
* Keep if full-time (Here: xqmode01==1)
drop if xqmode01!=1
drop xqmode01
*/

* Leave highest qualification on entry alone, or convert to 2006-2010 version
* (here, correct)
* MAKE THE NUMBERS ALIGN CORRECTLY... NOT NECESSARILY THE LABELS
encode xhqual01, generate(qualonentr)
gen qualonentry = qualonentr
* * *
* No number 2 here - No postgraduates. So the code needs to differ...
* * *
replace qualonentry = qualonentry+1 if qualonentry>=2 & qualonentry<=11
replace qualonentry = qualonentry+1 if qualonentry>=8 & qualonentry<=12

replace qualonentry =.b if qualonentry==14 
replace qualonentry =6 if qualonentry==5 | qualonentry==4
replace qualonentry =7 if qualonentry==9

encode xqualent01, generate(qualonentry1112)
recode qualonentry1112 (5/6=7) (8=12) (9/10=13) (7=10)

replace qualonentry = qualonentry1112 if qualonentry==.b
replace qualonentry=6 if qualonentry==4
drop xhqual01 xqualent01 qualonentry1112 qualonentr 
label var qualonentry "qualification level on entry"
/*
qualent01 hqual01
A			1
B			2
C			3
D			4 (rename Other HE)
E, F		7
H			C
I, J		D
G			A

hqual01 now	hqual01, corrected
5			4 (i.e. part of other HE)
9			7 (ACCESS is like A-levels)
*/
*Final:
label define qualonentry 1 "Postgraduate" 2 "PGCE" 3 "First degree (UK inst)" ///
	6 "Other HE/professional credits" 7 "A-Levels or equiv" ///
	10 "GCSEs or equivalent" 11 "Other qualifications" ///
    12 "No formal qualifications" 13 "Not known/sought" ///
    , modify

* Tariff score . for unknown or not applicable
recode tariff (-9999/-8888=.) 

* Degree class, destring and make not applicable missing 
destring xclass01, replace ignore(N/A)
rename xclass01 degree_class

* Socio-economic classification.
destring sec, replace ignore(Unknown)
*9 = not classified
rename sec ses
label var ses "Socio-economic classification prior to course"

* Parent's education:
* (probably drop if no info for 2006-07)
destring pared, replace ignore(N/A)
recode pared (200607=.)
label define pared 1 "Yes" 2 "No" 8 "Don't know" 9 "Unknown", modify


* State school marker, set missing for unknown
destring statemarker, replace ignore(U)
rename statemarker state_school

* April/January (FIND THE QUESTIONNAIRE - IF IT ASKS ABOUT A PARTICULAR
* DAY THIS SHOULDN'T MATTER).
destring aprjan, replace ignore(N/A)

* NOW, SOME DEPENDENT VARIABLES
* Activity
encode xactiv01, generate(activity_6m)
label var activity_6m "Activity 6 months after graduation"
/*
1 A	Full-time paid work only (including self-employed)
2 B	Part-time paid work only
3 C	Voluntary/unpaid work only
4 D	Work and further study
5 E	Further study only
6 F	Assumed to be unemployed 
7 G	Not available for employment
8 O	Other
*/
drop xactiv01

* Study mode (if in Study)
rename modstudy studymode_6m 
label var studymode_6m "Mode of study 6 months after graduation"
/*
1	Full-time study
2	Part-time study
3	Not in study
*/

* Employment Circumstances: 
rename empcir empcircs_6m
label var empcircs_6m "Employment circumstances 6 months after graduation"
/*
01	Employed full-time in paid work
02	Employed part-time in paid work
03	Self-employed/freelance
10	Taking time out in order to travel
11	Due to start a job within the next month
12	Unemployed and looking for employment, further study or training
13	Not employed but NOT looking for employment, further study or training
14	Something else
15	Voluntary work/other unpaid work
16	Permanently unable to work/retired
17	Temporarily sick or unable to work/looking after the home or family
18 Preparing a portfolio (Not appl. for 6 months)
*/

* Employment contract type
destring duration, replace ignore(X)
rename duration contracttype_6m 
label var contracttype_6m "Contract type 6 months after graduation"
recode contracttype_6m (6=5)
/*
1	Permanent or open-ended contract
2	Fixed-term contract: 12 months or longer
3	Fixed-term contract: shorter than 12 months
4	Self-employed/Freelance
5	Temporarily, (through an agency or not)
8	Other
*/

* Employment Standard Occupational Classification
destring socdlhe, replace ignore(X)
rename socdlhe soc_6m
label var soc_6m "Standard Occupation Class' 6 months after graduation"

* Employment location and country: 
* If want to do a geographical mobility paper, will need to sort this out. 
* (These sometimes only go to postcode areas, not sectors, so will want to keep
* the areas from the institution and domicile codes above.)
rename locemp emplocation_6m 
label var emplocation_6m  "location of job 6 months after graduation"
rename xlocuc01 empcountry_6m 
label var empcountry_6m  "country of job 6 months after graduation"


* Standard Industrial classification
* Leave these, are different variables in each half of survey, 
destring sic, replace ignore(N/AotX )
recode sic (.=.a) (200607=.b) // .a is "Unknown or Not applicable."
								// .b is "Wrong year"
rename sic sic1992_6m
destring sic2007, replace ignore(N/AotX )
recode sic2007 (.=.a) (200607=.b) // .a is "Unknown or Not applicable."
								// .b is "Wrong year"
rename sic2007 sic2007_6m


* Employer size
destring empsize, replace ignore(X)
recode empsize (8=.c) (.=.a)
rename empsize empsize_6m 
label var empsize_6m "Employer size 6 months after graduation"
/*
1	1 to 49 employees
2	50 to 249 employees
3	250 or more employees
.c	Don't know
.a	Not known - Question not answered
*/

* Salary
* Set to don't know (.c) if missing but do have a job
replace salary = .c if salary ==-9999 & activity_6m ==1|activity_6m==2 ///
		| activity_6m==4 | activity_6m==7
* Set to not applicable/unknown if do not have a job
replace salary =.a if salary==-9999 &activity_6m !=1 &activity_6m!=2 ///
		& activity_6m!=4 & activity_6m!=7 
rename salary salary_6m
label var salary_6m "Salary 6 months after graduation"

* 86 (employment circs) and 97 (curent activity) who report voluntary or unpaid work
* who also report a salary.


* How found job
destring jobfnd, replace ignore(X)
gen howfoundjob_6m = jobfnd
label var howfoundjob_6m "How found job in 6 months after graduation"
recode howfoundjob_6m (9=8) (7=.c) /*(Don't remember goes into don't know)*/ /*Already worked there not an option in earlier dataset*/
drop jobfnd
/*
1	Own institution's Careers Service
2	Newspaper/magazine advertisement
3	Employer's web site
4	Recruitment agency/website
5	Personal contacts, including family and friends, networking
6	Speculative application
7	Don't remember xxx not an option later
8	Other
9	Already worked there xxx not an option later
*/

* Category of previous employment
* Category of previous employment
* drop prevcat*
label var prevcat1 "Prev' employ' with current employer: Sandwich"
label var prevcat2 "Prev' employ' with current employer: Other placement"
label var prevcat3 "Prev' employ' with current employer: Holiday job"
label var prevcat4 "Prev' employ' with current employer: FT / PT, year round"
label var prevcat5 "Prev' employ' with current employer: FT / PT, term time"
label var prevcat6 "Prev' employ' with current employer: Other"

tab prevemp prevcat1 if activity_6m>=1 & activity_6m<=4 & grad_year==2011
tab prevemp prevcat2 if activity_6m>=1 & activity_6m<=4 & grad_year==2011
tab prevemp prevcat3 if activity_6m>=1 & activity_6m<=4 & grad_year==2011
tab prevemp prevcat4 if activity_6m>=1 & activity_6m<=4 & grad_year==2011
tab prevemp prevcat5 if activity_6m>=1 & activity_6m<=4 & grad_year==2011
tab prevemp prevcat6 if activity_6m>=1 & activity_6m<=4 & grad_year==2011

foreach t in 1 2 3 4 5 6 {
replace prevcat`t' = "X" if (prevemp=="X"|prevemp=="4") & activity_6m>=1 & activity_6m<=4 & (prevcat`t'=="0"|prevcat`t'=="1")
replace prevcat`t' = "0" if (prevemp=="1"|prevemp=="2"|prevemp=="3") & activity_6m>=1 & activity_6m<=4 & (prevcat`t'=="X")
}


* Career code

tab activity_6 career1 
tab activity_6m career1 if grad_year==2011
tab activity_6m career1 if activity_6m>=1 & activity_6m<=4 & grad_year==2011
tab activity_6m career2 if activity_6m>=1 & activity_6m<=4 & grad_year==2011
tab activity_6m career3 if activity_6m>=1 & activity_6m<=4 & grad_year==2011

* (Has only categories 1-8 in earlier dataset - will need to adjust)
foreach t in 1 2 3 4 5 6 7 8 9 10 11 12 {
* If they should have answered the question but didn't tick any boxes, they get X,
* I'm replacing this zero.
replace career`t' = "0" if career`t' !="0" & career`t'!="1" & activity_6m>=1 & activity_6m<=4
destring career`t', replace ignore(XN/A)
}
rename career1 crr_fitted_exactly
rename career2 crr_bestonlyoffer
rename career3 crr_opp_progress
rename career4 crr_experience
rename career5 crr_toseeiflike
rename career6 crr_broadendevelop
rename career7 crr_paydebts
rename career8 crr_earnliving
rename career9 crr_gainbroadenexperience
rename career10 crr_earnlivingpaydebts
rename career11 crr_rightlocation
rename career12 crr_wellpaid
* move 6 (and 9 when substitutes) into 4 - gain experience and develop skills
replace crr_experience =1 if crr_experience!=1 & crr_broadendevelop==1
replace crr_experience = crr_gainbroadenexperience if ///
		crr_experience>=. & crr_gainbroadenexperience<.
* move 7 (and 10 when substitutes) into 8 - earn a living and pay debts
replace crr_earnliving =1 if crr_earnliving!=1 & crr_paydebts==1
replace crr_earnliving = crr_earnlivingpaydebts if ///
		crr_earnliving>=. & crr_earnlivingpaydebts<.	
		
drop crr_gainbroadenexperience crr_earnlivingpaydebts crr_rightlocation ///
		crr_wellpaid crr_broadendevelop crr_paydebts

* Importance to employer
destring empimp, replace ignore(X)
recode empimp (.=.a) /*(8=.c)*/ // Selecting into a job and not knowing what is
									//important to employer is interesting in itself
rename empimp mattered2employer_6m 
label var mattered2employer_6m "What mattered to employer in job 6m after grad"


* Previously employed
destring prevemp, replace ignore(X)
/*
1	Yes, before programme of study
2	Yes, during programme of study
3	Yes, both before and during programme of study
4	No
*/
rename prevemp prevemployed_6m

* Employed during course 
drop empcrse
/*destring empcrse, replace ignore(X)
/*
0	No
1	Yes
X	Unknown/Not applicable
*/
rename empcrse empduringcourse
*/

* Qualification required
destring qualreq, replace ignore(X)
rename qualreq qualreq_6m
recode qualreq_6m (2=1) (5=1) /*(.=.a) (8=.c)*/  // Might be interesting if don't know.
/*
1 Formal requirement or expected
3 Advantage
4 No
8 Don't know
*/

*Teaching employment marker
destring tchemp, replace ignore(X)
recode tchemp (9=0)
rename tchemp teaching_6m
/* 
0 Never did an initial teacher training course
1 Completed ITT and seeking teaching post
2 Completed ITT and not teaching/seeking post
3 Completed ITT and now teaching
*/

/*
*Type of further study
destring natstudy, replace ignore(X)
rename natstudy typestudy_6m
/*
1	Registered as a research student
2	Registered on a course
3	Preparing a professional portfolio of my work
4	Engaged in private, unsupervised study
*/
*/
*drop natstudy

*Type of qualification of further study
destring typequal, replace ignore(X)
rename typequal qualstudy_6m
label var qualstudy_6m "Qualification being studied for, 6 months after grad"
/*
01	Higher degree by research
02	Higher degree by taught course
03	Postgraduate diploma or certificate
04	First degree
05	Other diploma or certificate
06	Professional qualification
07	Other qualification
98	Not aiming for a qualification
*/


********************************************************************************
* Now: the longitudinal (3.5 years) questions *
********************************************************************************
* just focus on the immediate stuff for the moment


* Main activity -equivalent to empcircs 
encode act_main, generate(empcircs_42m)
drop act_main
recode empcircs_42m (-1=.c) (-2=.a) (-3=.a) /// No missings, or anything
 (1=1.5) /// (This category covers FT, PT, Self-emp, Freelance, Voluntary, Unpaid) WILL CORRECT LATER
(2=12) /// unemployed
 (3=14) /// Study=something else
 (4=18) /// DEVELOPING OWN BUSINESS OR PROFESSIONAL PORTFOLIO
 (5=16) /// Retired
 (6=13) /// Housewife = not employed but not looking for a job
(7=14) /// Maternaity leave = something else
 (8=17) /// sick = temporarily sick
 (9=10) ///  Travelling = taking time out
 (10=16) /// Long-term sick= permanently unable to work
 (11=14) ///On holiday = something else
 (13=14) /// Other = something else

/*
01	Employed full-time in paid work
02	Employed part-time in paid work
03	Self-employed/freelance
10	Taking time out in order to travel
11	Due to start a job within the next month
12	Unemployed and looking for employment, further study or training
13	Not employed but NOT looking for employment, further study or training
14	Something else (incl. Study)
15	Voluntary work/other unpaid work
16	Permanently unable to work/retired
17	Temporarily sick or unable to work/looking after the home or family
18 DEVELOPING OWN BUSINESS OR PROFESSIONAL PORTFOLIO
*/


* Derived activity
encode pubcat, generate(activity_42m)
replace activity_42m = 8.1 if activity_42m==9
replace activity_42m = 9.1 if activity_42m==8
replace activity_42m = 8 if activity_42m==8.1
replace activity_42m = 9 if activity_42m==9.1
label define activity_42m 8 "O" 9 "H" , modify
drop pubcat

/*
1 A	Full-time paid work only (including self-employed)
2 B	Part-time paid work only
3 C	Voluntary/unpaid work only
4 D	Work and further study
5 E	Further study only
6 F	Assumed to be unemployed 
7 G	Not available for employment
8 O	Other
* And some new categories
9 H Employed mode unknown
10 Creating a portfolio
*/

*emppcode UK postcode or non-UK: Location of employment
*empplace UK total or non-UK country: Location of employment
rename emppcode emplocation_42m 
label var emplocation_42m  "location of job 42 months after graduation"
rename empplace empcountry_42m 
label var empcountry_42m  "country of job 42 months after graduation"

* Employment Standard Occupational Classification
destring wrk_soc, replace ignore(UnkN/A )
rename wrk_soc soc_42m
label var soc_6m "Standard Occupation Class' 42 months after graduation"
recode soc_42m (200809=.b)
destring wrk_soc2010, replace ignore(UnkN/A )
rename wrk_soc2010 soc_2010_42m
label var soc_2010_42m "Standard Occupation Class' (2010 codes) 42 months after graduation"
recode soc_2010_42m (200607=.b)
recode soc_42m soc_2010_42m (.=.a)

* Industrial classification
destring wrk_org_sic, replace ignore(Unk)
rename wrk_org_sic sic2007_42m
label var sic2007_42m "Standard Industrial Class (2007 codes) 42 months after graduation"

* Number of employees
destring wrk_empees, replace ignore(Unk)
rename wrk_empees empsize_42m 
recode empsize_42m (-1=.c) (.=.a)
label var empsize_42m "Employer size 42 months after graduation"
/*
1	1 to 49 employees
2	50 to 249 employees
3	250 or more employees
.c	Don't know
.a	Not known - Question not answered/Unknown/Not applicable
*/

* Refine employment circumstances with "how_emp"
destring how_emp, replace ignore(Unk)
replace empcircs_42m =1 if empcircs_42m == 1.5 & how_emp ==1
replace empcircs_42m =2 if empcircs_42m == 1.5 & how_emp ==2
replace empcircs_42m =3 if empcircs_42m == 1.5 & how_emp ==3
replace empcircs_42m =15 if empcircs_42m == 1.5 & how_emp ==4
replace empcircs_42m = 18 if empcircs_42m== 1.5 & activity_42m == 10
replace empcircs_42m = 1 if empcircs_42m== 1.5 & activity_42m == 9 // code unknown as full-time, is most likely
replace empcircs_42m = .a if empcircs_42m== 1.5 & activity_42m == 7 // code not available as N/A, there must have been a coding error earlier
replace empcircs_42m = 2 if empcircs_42m== 1.5 & activity_42m == 4
* drop how_emp


* Salary:
rename wrk_drvd_sal salary_42m
recode salary_42m (-8888=.a)
label var salary_42m "Salary 42 months after graduation"
rename wrk_sal_vrfd salary_42m_verified
destring salary_42m_verified, replace ignore(Unk)
recode salary_42m_verified (.=.a) (2=0)
label define salary_42m_verified 0 "No" 1 "Yes" , modify
label var salary_42m_verified "Salary 42 months after graduation verified?"

* Work basis / contract type
destring wrk_basis , replace ignore(UnkDK)
rename wrk_basis contracttype_42m
recode contracttype_42m (-1=.c) (.=.a) (6=5) (7=8) (8=9)
/*
1	Permanent or open-ended contract
2	Fixed-term contract: 12 months or longer
3	Fixed-term contract: shorter than 12 months
4	Self-employed/Freelance
5	Temporarily, (through an agency or not)
8	Other
9   SETTING UP OR MANAGING YOUR OWN BUSINESS (Diff from self-emp?) 184 doing this.
 (compared with 1643 who say they are self-employed or freelance).
*/

* How found job
replace how_fnd_job = "DK" if how_fnd_job =="-1" 
 encode how_fnd_job, gen(howfoundjob_42m_temp)
 destring how_fnd_job, replace ignore(DKUnk)
 replace how_fnd_job = .a if howfoundjob_42m_temp ==17
 replace how_fnd_job = .c if  howfoundjob_42m_temp ==16
 drop howfoundjob_42m_temp
 rename how_fnd_job howfoundjob_42m
 gen howfoundjob_42m_short = howfoundjob_42m
 recode howfoundjob_42m_short (4=2) (2=4) (5=4) (6=4) (7=9) (8/9=5) (10=6) ///
	(11=8) (12=8) (13=8) (14=4) (26=8)
 label var howfoundjob_42m "how found job 42 months after graduation"
  label var howfoundjob_42m_short "how found job 42 months - same codes as 6 months"
  
 gen fnd_job_alrdywrkd_42m = howfoundjob_42m_short == 9 if howfoundjob_42m_short <.
  label var fnd_job_alrdywrkd_42m "Found job by already having worked there"
  
  gen fnd_job_networks_42m = howfoundjob_42m_short == 5 if howfoundjob_42m_short <.
  label var fnd_job_networks_42m "Found job via personal, family, ed, prof'l networks" 
  
 /*SHORT
 1	Own institution's Careers Service
2	Newspaper/magazine advertisement
3	Employer's web site
4	Recruitment agency/website
5	Personal contacts, including family and friends, networking
6	Speculative application
7	Don't remember xxx not an option later
8	Other
9	Already worked there xxx not an option later
*/
/*FULL
01	Own institutionӳ career service/website
02	Other careers service/or its website
03	Employerӳ website
04	Newspaper/magazine advertisement/or its website
05	High street recruitment agency
06	Online/web-based recruitment agency
07	Already/previously worked for the organisation
08	Professional, work or educational contacts or networks
09	Personal contacts, including family, friends and social networks
10	Speculative approach to employer
11	Employer approached me/head-hunted
12	Jobcentre
13	I SET UP THE BUSINESS/SELF-EMPLOYED
14	Website (other)
26	Other
*/
 
 * Job start date:
 *destring job_strt_date, replace ignore(Unk)
 *replace job_strt_date (.=.a)
 
 gen jobstartM_42m = regexs(0) if regexm(job_strt_dte, "[0-9][0-9]")
 gen jobstartY_42m = regexs(0) if regexm(job_strt_dte, "[0-9][0-9][0-9][0-9]")
 destring jobstartM_42m jobstartY_42m, replace
 drop job_strt_dte
 recode jobstartM_42m jobstartY_42m (.=.a)
 label var jobstartM_42m "Start MONTH of job 42 months after graduation"
 label var jobstartM_42m "Start YEAR of job 42 months after graduation"
 
 * Number of jobs
  replace jobs_num_s = "01" if jobs_grtr1_s =="02"
  replace jobs_num_s = "00" if jobs_grtr1_s =="Unk"
  destring jobs_num_s, replace ignore(Unk)
  rename jobs_num_s numberjobs_now_42m
  label var numberjobs_now_42m "Number of jobs, if in emp 42 months after grad"
  drop  jobs_grtr1_s
  
 * wrk_org_nme - is missing for most...
 foreach var in sub job grde skls qual wkexp {
 replace impo_`var' = "07" if impo_`var'=="-1"
 destring impo_`var' , replace ignore(Unk)
 recode impo_`var' (7=.c) (.=.a)
 rename impo_`var' impo_`var'_42m
 }
 
 rename impo_job_42m impo_deg_42m // More accurate name
 
  * impo_sub "Importance of subject studied"
 label var impo_sub_42m "Importance of subject studied to job 42m after grad"
  * impo_job "Importance of qualification obtained"
 label var impo_deg_42m "Importance of qualification obtained to job 42m after grad"
  * impo_grde "Importance of qualification grade"
 label var impo_grde_42m "Importance of qualification grade to job 42m after grad"
  * impo_skls "Importance of skills"
 label var impo_skls_42m "Importance of skills to job 42m after grad"
  * impo_qual "Importance of additional quals"
 label var  impo_qual_42m "Importance of additional quals to job 42m after grad"
  * impo_wkexp "Importance of relevant work experience"
 label var impo_wkexp_42m "Importance of relevant work experience to job 42m after grad"
 recode impo_wkexp_42m  (5=6)
 /*
 01	Formal requirement
02	Important
03	Not very important but helped
04	Not important
05	Did not obtain any further qualifications (impo_qual only)
06 Did not obtain any previous work experience (impo_wkexp only)
*/

 
* Type of qualification of further study
destring stdy_qual_typ, replace ignore(Unk)
rename stdy_qual_typ qualstudy_now_42m
recode qualstudy_now_42m (.=.a) (5=6) (6=5) (8=7) (22=7) (23=98)
label var qualstudy_now_42m "Qualification being studied for, 42 months after grad"
/*
01	Higher degree by research
02	Higher degree by taught course
03	Postgraduate diploma or certificate
04	First degree
05	Other diploma or certificate
06	Professional qualification
07	Other qualification
98	Not aiming for a qualification
*/

* 
 * Number of jobs
   replace jobs_num_o = "00" if jobs_grtr1_o =="02"
  replace jobs_num_o = "-2" if jobs_grtr1_o =="Unk"
    destring jobs_num_o, replace ignore(Unk)
	recode jobs_num_o (-1=.c) (-2=.a) (.=.a)
  rename jobs_num_o numberjobs_since_42m
  label var numberjobs_since_42m "Number of jobs since graduation (42 months) excl.current"
  drop  jobs_grtr1_o

* Unemployed for greater than one month:
  replace  unemp_grtr1mnth = "00" if unemp_grtr1mnth =="02"
  destring unemp_grtr1mnth , replace ignore(Unk)
  recode unemp_grtr1mnth (-1=.c) (.=.a)
  label define unemp_grtr1mnth 0 "No" 1 "Yes" , modify
destring unemp_num, replace ignore(Unk)
recode unemp_num (.=.c) if unemp_grtr1mnth==.c
recode unemp_num (.=0) if unemp_grtr1mnth==0
destring unemp_mnths, replace ignore(Unk)
recode unemp_mnths (-1=.c) 
recode unemp_mnths (.=0) if unemp_grtr1mnth==0
  
      rename unemp_grtr1mnth unemp_ever
      rename unemp_num unemp_spells
      rename unemp_mnths unemp_months
      label var unemp_ever "Ever unemployed"
      label var unemp_spells "Spells unemployment"
      label var unemp_months "Tot. months unemployed"
	  
	* Have you obtained other qualifications
 replace  quals_obt = "00" if quals_obt =="02"
  destring quals_obt , replace ignore(Unk)
  recode quals_obt (-1=.c) (.=.a)
  label define quals_obt 0 "No" 1 "Yes" , modify	  
	  
* Type of qualifications obtained from further study since graduation
destring quals_hlev, replace ignore(Unk)
rename quals_hlev qualstudy_since_42m
recode qualstudy_since_42m (-1=.c) (.=.a) (5=6) (6=5) (8=7) (22=7) (23=98)
label var qualstudy_since_42m "Qualification gained during 42 months after grad"
/*
01	Higher degree by research
02	Higher degree by taught course
03	Postgraduate diploma or certificate
04	First degree
05	Other diploma or certificate
06	Professional qualification
07	Other qualification
98	Not aiming for a qualification
*/
	  

foreach var in career_sat quals_exp {
 destring `var' , replace ignore(UnkN/A)
 recode `var' (-1=.c)
  }
 label define career_sat 1	"Very satisfied" 2	"Fairly satisfied" 3	"Not very satisfied" 4	"Not likely at all", modify
label define quals_exp 1 "Strongley agree" 2 "Agree" 3 "Neither agree nor disagree" 4 "Disagree" 5 "Strongly disagree" , modify
 label var career_sat "Career satisfaction"
 rename quals_exp good_value
 label var good_value "Good value for money"
 
 foreach var in sub inst qual{
 destring lk_dif_`var' , replace ignore(Unk)
 recode lk_dif_`var' (-1=.c)
 label define lk_dif_`var' 1	"Very likely" 2	"Likely" 3	"Not very likely" 4	"Not likely at all", modify
 }
  label var lk_dif_sub "Likelihood of doing a different subject - 42m"
  label var lk_dif_inst "Likelihood of studying at diff' inst' - 42m"
  label var lk_dif_qual "Likelihood of working towards diff' type qual' - 42m"
 
 
 label var weight "weighted FPE"
 label var unweight "unweighted FPE"
 
 
 
  sort entry_year nation_domicile nation_institution postcode
 
save "$dir_restricted\sample2007_2009_42m_incScotland_and_postgrads_sampleframe.dta", replace

clear


********************************************************************************
* * * * * * * * * * * * * * * * * * * * * * * * * * * * * * * * * * * * * * * * 
 * * * * * * * * * * * * * * * * * * * * * * * * * * * * * * * * * * * * * * * *
* * * * * * * * * * * * * * * * * * * * * * * * * * * * * * * * * * * * * * * * 
 * * * * * * * * * * * * * * * * * * * * * * * * * * * * * * * * * * * * * * * *
* * * * * * * * * * * * * * * * * * * * * * * * * * * * * * * * * * * * * * * * 
 * * * * * * * * * * * * * * * * * * * * * * * * * * * * * * * * * * * * * * * *
* * * * * * * * * * * * * * * * * * * * * * * * * * * * * * * * * * * * * * * * 
 * * * * * * * * * * * * * * * * * * * * * * * * * * * * * * * * * * * * * * * *
********************************************************************************


* Next: 2002-2006 dataset:
use "$dirdata\2002-2006 (3).dta", clear
renpfix f_
rename ïacyear acyear
* Convert years strings to numeric
destring acyear, replace ignore("/")
replace acyear = acyear/100
replace acyear = round(acyear)
gen entry_year= acyear-2
label var entry_year "Year of entry (if full-time student)"
replace acyear=acyear+1
rename acyear grad_year
label var grad_year "Year of graduation"

* Convert longitudinal marker string to numeric
encode dlmarker , generate(dlhe_longitudinal)

tab grad_year dlmarker

tab  dlmarker xpdlhe01 if grad_year==2003
tab dlmarker  xpdlhe01 if grad_year==2005


drop dlmarker

* keep only the individuals who are followed to 3.5 years.
keep if dlhe_longitudinal ==1

* Keep if right age (i.e. age 21-24 on July 31st of reporting year)
*keep if xagrpj01=="3"
*drop xagrpj01

* Convert gender to Female =0, Male =1 
rename gender male
replace male = 0 if male==1
replace male =1 if male==2
drop if male==3

* Ethnicity, destring and set NA (non UK) = .
destring xethnic01, replace ignore(NA)
rename xethnic01 ethnicity
*(can use the unknown ethnicities for descriptives, but drop in analysis)


* Keep if British National 
keep if nation=="XK"  | xdomuc01=="UK" // United Kingdom
drop nation

* convert dismarker string to numeric, No disability = 0, Disability = 1.
encode dismarker, generate(disability)
drop dismarker
recode disability (2=0)

* Keep first degrees only (given age condition, this) 
* BEWARE, OTHER DATASETS USE DIFFERENT CODES )
*keep if xdlev501=="PGR"|xdlev501=="PGT"|xdlev501=="FID"
*drop xdlev501

* Destring and rename polar3 lo_par_neigh (low participation neighbourhood), set U = .
destring polar3, replace ignore("U")
rename polar3 lo_par_neigh

*WOULD REALLY LIKE TO CONVERT TO USE OTHER AREA STATISTICS
* Postcode of domicile: Convert (so can exclude Scottish domiciled students)
* Postcode of institution: Convert (so can exclude students at Scottish universities)
/*
Northern Ireland: BT
Scotland: ZE KW IV HS AB PH DD PA FK KY G EH ML KA TD DG
Wales: LL SY LD HR SA NP CF
Isle of Man: IM
Guernsey: GY
Jersey: JE
*/
foreach thing in domicile institution {
if "`thing'"=="domicile"{
local inst = ""
}
if "`thing'"=="institution"{
local inst = "inst"
}
gen postdist = regexs(0) if regexm(`inst'postcode, "[a-zA-Z]+")
label var postdist "postcode district"
gen postarea = regexs(0) if regexm(`inst'postcode, "[a-zA-Z]+[0-9]+")
label var postarea "postcode area"
gen nation_`thing' = .
replace nation_`thing' = 7 if postdist=="IM"
replace nation_`thing' = 6 if postdist=="GY"
replace nation_`thing' = 5 if postdist=="JY"
replace nation_`thing' = 4 if postdist == "ZE"|postdist == "KW"|postdist == "IV"| ///
	postdist == "HS"|postdist == "AB"|postdist == "PH"|postdist == "DD"|postdist == "PA"| ///
		postdist == "FK"|postdist == "G"|postdist == "EH"|postdist == "ML"|postdist == "KA"| ///
			postdist == "TD"|postdist == "DG"
replace nation_`thing' = 3 if postdist=="BT"
replace nation_`thing' = 2 if postdist=="LL"|postdis=="SY"|postdist=="LD" ///
	|postdis=="HR"|postdist=="SA"|postdis=="NP"|postdist=="CF"
replace nation_`thing' = 1 if nation_`thing'==. & postdis!="Non"
di "*NB: So  SY up to 14 is in fact England."
replace nation_`thing' =1 if postarea == "SY1"|postarea == "SY2"|postarea == "SY3"| ///
		postarea == "SY4"|postarea == "SY5"|postarea == "SY6"| ///
		postarea == "SY7"|postarea == "SY8"|postarea == "SY9"| ///
		postarea == "SY10"|postarea == "SY11"|postarea == "SY12"| ///
		postarea == "SY13"|postarea == "SY14"
di "*		CH 5-8 are in fact Wales"
replace nation_`thing' =2 if postarea == "CH5"|postarea == "CH6"| ///
							  postarea == "CH7"|postarea == "CH8"
di "* 		TD 12 and 15 are in fact England."
replace nation_`thing' =1 if postarea == "TD12"|postarea == "TD15"

label var nation_`thing' "Home nation of `thing'"
label define nation_`thing' 1 "England" 2 "Wales" 3 "Northern Ireland" ///
	4 "Scotland" 5 "Jersey" 6 "Guernsey" 7 "Isle of Man", modify
label list nation_`thing'
tab nation_`thing'
drop postdist postarea
}

tab nation_domicile nation_institution

* Keep only English, Welsh and Northern Irish Students
*drop if nation_domicile >=4
* keep only students at English, Welsh or Northern Irish universities
*drop if nation_inst >=4

drop xdomuc01

* Leave institution code alone, but need to check it lines up with other datasets
rename xinstid01 inst_id

* Subject area
rename xjacsa01 subject
encode subject, generate(subject_area)
drop subject
sort entry_year inst_id stukey subject_area
bys stukey: gen N1 = _N
bys stukey: gen n1 = _n
bys stukey subject_area: gen N2 = _N
tab N1
tab N2
*sort stukey
*browse if N1>1
clonevar subject_area2 = subject_area
clonevar subject_area3 = subject_area
clonevar  subject_area4 = subject_area
replace subject_area2 =. if n1==1 & N1 ==1
replace subject_area3 =. if n1==1 & ( N1 ==1|N1==2)
replace subject_area4 =. if n1==1 & ( N1 ==1|N1==2|N1==3)
sort stukey n1
xtset stukey n1

bys stukey: replace subject_area2 = subject_area2[_n+1] if n1==1 
bys stukey: replace subject_area3 = subject_area2[_n+2] if n1==1 
bys stukey: replace subject_area4 = subject_area2[_n+3] if n1==1 
drop if n1>1
* Can always replace subject area with 'combined' later

* Keep if full-time (Here: xqmode01==1)
drop if xqmode01!=1
drop xqmode01

* Leave highest qualification on entry alone, or convert to 2006-2010 version
* (here, correct)

/*
1	Postgraduate (exc PGCE) 
2	PGCE
3	First degree of UK institution
4	Other graduate & equivalent qualifications
5	HE credits
6	Other HE & professional qualifications
7	GCE A-level, SCE Highers, GNVQ/GSVQ, NVQ/SVQ at level 3, OND, ONC
9	ACCESS courses
A	GCSE / O-Level qualifications only; SCE O grades and Standard grades
B	Other qualifications
C	No formal qualification required / held
D	Not known / sought
N/A 2010/11	Not applicable to 2010/11
*/

encode xhqual01, generate(qualonentr)
* there's no category 8
gen qualonentry = qualonentr
* * *
* No number 2 here - No postgraduates. So the code needs to differ...
* * *
replace qualonentry = qualonentry+1 if qualonentry>=2 & qualonentry<=11
replace qualonentry = qualonentry+1 if qualonentry>=8 & qualonentry<=12

replace qualonentry =.b if qualonentry==14 
replace qualonentry =6 if qualonentry==5 |qualonentry==4
replace qualonentry =7 if qualonentry==9

*Final:
label define qualonentry 1 "Postgraduate" 2 "PGCE" 3 "First degree (UK inst)" ///
	6 "Other HE/professional credits" 7 "A-Levels or equiv" ///
	10 "GCSEs or equivalent" 11 "Other qualifications" ///
    12 "No formal qualifications" 13 "Not known/sought" ///
    , modify


drop xhqual01 xqualent01 qualonentr // is not applicable for all of them
/*
encode xqualent01, generate(qualonentry1112)
recode qualonentry1112 (5/6=7) (8=11) (9/10=12) (7=9)
hqual01 now	hqual01, corrected
5			4 (i.e. part of other HE)
9			7 (ACCESS is like A-levels)
*/


* Tariff score . for unknown or not applicable
recode tariff (-9999/-8888=.) // Looks really dodgy in 2002 and 2003 entries

* Degree class, destring and make not applicable missing 
destring xclass01, replace ignore(N/A)
rename xclass01 degree_class
/*
1	First class honours
2	Upper second class honours
3	Lower second class honours
4	Third class honours / Pass
5	Unclassified
*/


* Socio-economic classification.
destring sec, replace ignore(Unknown)
* Beware 9 = Not classified
rename sec ses
label var ses "Socio-economic classification prior to course"

* Parent's education:
* (probably drop if no info for 2006-07)
destring pared, replace ignore(N/A)
label define pared 1 "Yes" 2 "No" 8 "Don't know" 9 "Unknown", modify

* State school marker, set missing for unknown
destring statemarker, replace ignore(U)
rename statemarker state_school

* April/January 
destring aprjan, replace ignore(N/A) //are all N/A

* NOW, SOME DEPENDENT VARIABLES
* Activity
encode xactiv01, generate(activity_6m)
label var activity_6m "Activity 6 months after graduation"
/*
1 A	Full-time paid work only (including self-employed)
2 B	Part-time paid work only
3 C	Voluntary/unpaid work only
4 D	Work and further study
5 E	Further study only
6 F	Assumed to be unemployed 
7 G	Not available for employment
8 O	Other
*/
drop xactiv01

* Study mode (if in Study)
rename modstudy studymode_6m 
label var studymode_6m "Mode of study 6 months after graduation"
/*
1	Full-time study
2	Part-time study
3	Not in study
*/

* Employment Circumstances: 
rename empcir empcircs_6m
destring empcircs_6m, replace
label var empcircs_6m "Employment circumstances 6 months after graduation"
recode empcir (4/5=15) (6=16) (7=17) (8=16) (9=17)
/*
01	Employed full-time in paid work
02	Employed part-time in paid work
03	Self-employed/freelance
10	Taking time out in order to travel
11	Due to start a job within the next month
12	Unemployed and looking for employment, further study or training
13	Not employed but NOT looking for employment, further study or training
14	Something else
15	Voluntary work/other unpaid work
16	Permanently unable to work/retired
17	Temporarily sick or unable to work/looking after the home or family
*/

* Employment contract type
destring duration, replace ignore(X)
rename duration contracttype_6m 
label var contracttype_6m "Contract type 6 months after graduation"
recode contracttype_6m (6=5)
/*
1	Permanent or open-ended contract
2	Fixed-term contract: 12 months or longer
3	Fixed-term contract: shorter than 12 months
4	Self-employed/Freelance
5	Temporarily, (through an agency or not)
8	Other
*/

* Employment Standard Occupational Classification
destring socdlhe, replace ignore(X)
rename socdlhe soc_6m
label var soc_6m "Standard Occupation Class' 6 months after graduation"

* Employment location and country: 
* If want to do a geographical mobility paper, will need to sort this out. 
* (These sometimes only go to postcode areas, not sectors, so will want to keep
* the areas from the institution and domicile codes above.)
rename locemp emplocation_6m 
replace xlocuc01="NOTK" if xlocuc01=="N/A" //Unknown or not applicable -> correct to 2006-2011 values
label var emplocation_6m  "location of job 6 months after graduation"
rename xlocuc01 empcountry_6m 
label var empcountry_6m  "country of job 6 months after graduation"


* Standard Industrial classification
* Leave these, are different variables in each half of survey, 
destring sic, replace ignore(X)
recode sic (.=.a) // .a is "Unknown or Not applicable."
								// .b is "Wrong year"
rename sic sic1992_6m
destring sic2007, replace ignore(N/A)
recode sic2007 (.=.b) // .a is "Unknown or Not applicable."
								// .b is "Wrong year" - should apply to everything in this dataset
rename sic2007 sic2007_6m


* Employer size
destring empsize, replace ignore(X)
recode empsize (8=.c) (.=.a)
rename empsize empsize_6m 
label var empsize_6m "Employer size 6 months after graduation"
/*
1	1 to 49 employees
2	50 to 249 employees
3	250 or more employees
.c	Don't know
.a	Not known - Question not answered
*/

* Salary
* Set to don't know (.c) if missing but do have a job
replace salary = .c if salary ==-9999 & activity_6m ==1|activity_6m==2 ///
		| activity_6m==4 | activity_6m==7
* Set to not applicable/unknown if do not have a job
replace salary =.a if salary==-9999 &activity_6m !=1 &activity_6m!=2 ///
		& activity_6m!=4 & activity_6m!=7 
rename salary salary_6m
label var salary_6m "Salary 6 months after graduation"

* 86 (employment circs) and 97 (curent activity) who report voluntary or unpaid work
* who also report a salary.


* How found job
destring jobfnd, replace ignore(X)
gen howfoundjob_6m = jobfnd
label var howfoundjob_6m "How found job in 6 months after graduation"
recode howfoundjob_6m (9=8) (7=.c) /*(Don't remember goes into don't know)*/ /*Already worked there not an option in earlier dataset*/
drop jobfnd
/*
1	Own institution's Careers Service
2	Newspaper/magazine advertisement
3	Employer's web site
4	Recruitment agency/website
5	Personal contacts, including family and friends, networking
6	Speculative application
7	Don't remember xxx not an option later
8	Other
9	Already worked there ************ THIS ISN'T AN OPTION 
*/

* Category of previous employment
* Category of previous employment
* drop prevcat*
label var prevcat1 "Prev' employ' with current employer: Sandwich"
label var prevcat2 "Prev' employ' with current employer: Other placement"
label var prevcat3 "Prev' employ' with current employer: Holiday job"
label var prevcat4 "Prev' employ' with current employer: FT / PT, year round"
label var prevcat5 "Prev' employ' with current employer: FT / PT, term time"
label var prevcat6 "Prev' employ' with current employer: Other"

tab prevemp prevcat1 if activity_6m>=1 & activity_6m<=4 & grad_year==2005
tab prevemp prevcat2 if activity_6m>=1 & activity_6m<=4 & grad_year==2005
tab prevemp prevcat3 if activity_6m>=1 & activity_6m<=4 & grad_year==2005
tab prevemp prevcat4 if activity_6m>=1 & activity_6m<=4 & grad_year==2005
tab prevemp prevcat5 if activity_6m>=1 & activity_6m<=4 & grad_year==2005
tab prevemp prevcat6 if activity_6m>=1 & activity_6m<=4 & grad_year==2005

foreach t in 1 2 3 4 5 6 {
replace prevcat`t' = "X" if (prevemp=="X"|prevemp=="4") & activity_6m>=1 & activity_6m<=4 & (prevcat`t'=="0"|prevcat`t'=="1")
replace prevcat`t' = "0" if (prevemp=="1"|prevemp=="2"|prevemp=="3") & activity_6m>=1 & activity_6m<=4 & (prevcat`t'=="X")
}


*and X is they don't answer any of them at all, I think.
* Career code
* (Has only categories 1-8)
foreach t in 1 2 3 4 5 6 7 8 /*9 10 11 12*/ {
* If they should have answered the question but didn't tick any boxes, they get X,
* I'm replacing this zero.
replace career`t' = "0" if career`t' !="0" & career`t'!="1" & activity_6m>=1 & activity_6m<=4
destring career`t', replace ignore(XN/A)
}
rename career1 crr_fitted_exactly
rename career2 crr_bestonlyoffer
rename career3 crr_opp_progress
rename career4 crr_experience
rename career5 crr_toseeiflike
rename career6 crr_broadendevelop
rename career7 crr_paydebts
rename career8 crr_earnliving
* move 6 into 4 - gain experience and develop skills
replace crr_experience =1 if crr_experience!=1 & crr_broadendevelop==1
* move 7 into 8 - earn a living and pay debts
replace crr_earnliving =1 if crr_earnliving!=1 & crr_paydebts==1
		
drop crr_broadendevelop crr_paydebts

* Importance to employer
destring empimp, replace ignore(X)
recode empimp (.=.a) /*(8=.c)*/ // Selecting into a job and not knowing what is
									//important to employer is interesting in itself
rename empimp mattered2employer_6m 
label var mattered2employer_6m "What mattered to employer in job 6m after grad"


* Previously employed
destring prevemp, replace ignore(X)
/*
1	Yes, before programme of study
2	Yes, during programme of study
3	Yes, both before and during programme of study
4	No
*/
rename prevemp prevemployed_6m

* Employed during course 
drop empcrse
/*destring empcrse, replace ignore(X)
/*
0	No
1	Yes
X	Unknown/Not applicable
*/
rename empcrse empduringcourse
*/

* Qualification required
destring qualreq, replace ignore(X)
rename qualreq qualreq_6m
recode qualreq_6m (2=1) /*(.=.a) (8=.c)*/  // Might be interesting if don't know.
/*
1 Formal requirement or expected
3 Advantage
4 No
8 Don't know
*/

*Teaching employment marker
destring tchemp, replace ignore(X)
recode tchemp (9=0) (.=0)
rename tchemp teaching_6m
/* 
0 Never did an initial teacher training course / not answered
1 Completed ITT and seeking teaching post
2 Completed ITT and not teaching/seeking post
3 Completed ITT and now teaching
*/

/*
*Type of further study
destring natstudy, replace ignore(X)
rename natstudy typestudy_6m
/*
1	Registered as a research student
2	Registered on a course
3	Preparing a professional portfolio of my work
4	Engaged in private, unsupervised study
*/
*/
drop natstudy

*Type of qualification of further study
destring typequal, replace ignore(X)
rename typequal qualstudy_6m
/*
01	Higher degree by research
02	Higher degree by taught course
03	Postgraduate diploma or certificate
04	First degree
05	Other diploma or certificate
06	Professional qualification
07	Other qualification
98	Not aiming for a qualification
*/


********************************************************************************
* Now: the longitudinal (3.5 years) questions *
********************************************************************************
* just focus on the immediate stuff for the moment
* This release:     q2 		pubcat q7postcode q7 q8 q5and6 empsize_dl pubcatmarker emptype 	q11summary empstatus q14_1 q14_2 q14_3 q14_4 q14_5 q14_6  q14_7 q14_8 	q14_9 q14_10 q14_11 q14_12 q14_13 q14_14 q14_15 q14_16 q14_other q12_1 	q12_2 q12_3 q12_4 q12_5 q12_6_0405 q12_6 q3date emptype_dl numjobs 	unemployed numunemployed otherqual highest_otherqual difsub difinst 	difqual satis weight unweight 

* Earlier release: act_main  pubcat emppcode empplace wrk_soc2010 wrk_soc  wrk_org_sic  wrk_empees how_emp wrk_sal_vrfd wrk_drvd_sal wrk_basis how_fnd_job job_strt_dte jobs_grtr1_s jobs_num_s wrk_org_nme impo_sub impo_job  impo_grde impo_skls impo_qual impo_wkexp stdy_qual_typ jobs_grtr1_o  jobs_num_o unemp_grtr1mnth unemp_num unemp_mnths quals_obt quals_hlev  lk_dif_sub lk_dif_inst lk_dif_qual career_sat quals_exp weight unweight
	
	
	* * * * * * * * * * * 	* * * * * * * * * * * 	* * * * * * * * * * * 
 * * * * * * * * * * * 	 * * * * * * * * * * * 	 * * * * * * * * * * * 	
	* * * * * * * * * * * 	* * * * * * * * * * * 	* * * * * * * * * * * 
rename q2 act_main
rename q7postcode emppcode 
rename q7 empplace	
rename q8 wrk_soc2010
rename q5and6 wrk_org_sic
rename empsize_dl wrk_empees
rename emptype how_emp
drop emptype_dl
rename q11summary  wrk_drvd_sal
rename empstatus wrk_basis
rename q3date job_strt_dte
rename unemployed  unemp_grtr1mnth
rename numunemployed unemp_num
rename otherqual quals_obt
rename highest_otherqual quals_hlev
rename difsub lk_dif_sub
rename difinst lk_dif_inst
rename difqual lk_dif_qual
rename satis career_sat
	
	
	* Main activity -equivalent to empcircs 
encode act_main, generate(empcircs_42m)
drop act_main
recode empcircs_42m (-1=.c) (-2=.a) (-3=.a) /// No missings, or anything
 (1=1.5) /// (This category covers FT, PT, Self-emp, Freelance, Voluntary, Unpaid) WILL CORRECT LATER
(2=12) /// unemployed
 (3=14) /// Study=something else
 (4=18) /// DEVELOPING OWN BUSINESS OR PROFESSIONAL PORTFOLIO
 (5=16) /// Retired
 (6=13) /// Housewife = not employed but not looking for a job
(7=14) /// Maternaity leave = something else
 (8=17) /// sick = temporarily sick
 (9=10) ///  Travelling = taking time out
 (10=16) /// Long-term sick= permanently unable to work
 (11=14) ///On holiday = something else
 (13=14) /// Other = something else

/*
01	Employed full-time in paid work
02	Employed part-time in paid work
03	Self-employed/freelance
10	Taking time out in order to travel
11	Due to start a job within the next month
12	Unemployed and looking for employment, further study or training
13	Not employed but NOT looking for employment, further study or training
14	Something else (incl. Study)
15	Voluntary work/other unpaid work
16	Permanently unable to work/retired
17	Temporarily sick or unable to work/looking after the home or family
18 DEVELOPING OWN BUSINESS OR PROFESSIONAL PORTFOLIO
*/


* Derived activity
encode pubcat, generate(activity_42m)
replace activity_42m = 8.1 if activity_42m==9
replace activity_42m = 9.1 if activity_42m==8
replace activity_42m = 8 if activity_42m==8.1
replace activity_42m = 9 if activity_42m==9.1
label define activity_42m 8 "O" 9 "H" , modify
drop pubcat

/*
1 A	Full-time paid work only (including self-employed)
2 B	Part-time paid work only
3 C	Voluntary/unpaid work only
4 D	Work and further study
5 E	Further study only
6 F	Assumed to be unemployed 
7 G	Not available for employment
8 O	Other
* And some new categories
9 H Employed mode unknown
10 Creating a portfolio
*/

*emppcode UK postcode or non-UK: Location of employment
*empplace UK total or non-UK country: Location of employment
rename emppcode emplocation_42m 
label var emplocation_42m  "location of job 42 months after graduation"
rename empplace empcountry_42m 
label var empcountry_42m  "country of job 42 months after graduation"

* Employment Standard Occupational Classification
/*destring wrk_soc, replace ignore(UnkN/A )
rename wrk_soc soc_42m
label var soc_6m "Standard Occupation Class' 42 months after graduation"
recode soc_42m (200809=.b)
*/
destring wrk_soc2010, replace ignore(UnkN/A )
rename wrk_soc2010 soc_2010_42m
label var soc_2010_42m "Standard Occupation Class' (2010 codes) 42 months after graduation"
recode soc_2010_42m (200607=.b)
recode  soc_2010_42m (.=.a)

* Industrial classification
destring wrk_org_sic, replace ignore(Unk)
rename wrk_org_sic sic2007_42m
label var sic2007_42m "Standard Industrial Class (2007 codes) 42 months after graduation"

* Number of employees
destring wrk_empees, replace ignore(Unk)
rename wrk_empees empsize_42m 
recode empsize_42m (-1=.c) (.=.1)
label var empsize_42m "Employer size 42 months after graduation"
/*
1	1 to 49 employees
2	50 to 249 employees
3	250 or more employees
.c	Don't know
.a	Not known - Question not answered/Unknown/Not applicable
*/

* Refine employment circumstances with "how_emp"
destring how_emp, replace ignore(Unk)
replace empcircs_42m =1 if empcircs_42m == 1.5 & how_emp ==1
replace empcircs_42m =2 if empcircs_42m == 1.5 & how_emp ==2
replace empcircs_42m =3 if empcircs_42m == 1.5 & how_emp ==3
replace empcircs_42m =15 if empcircs_42m == 1.5 & how_emp ==4
replace empcircs_42m = 18 if empcircs_42m== 1.5 & activity_42m == 10
replace empcircs_42m = 1 if empcircs_42m== 1.5 & activity_42m == 9 // code unknown as full-time, is most likely
replace empcircs_42m = .a if empcircs_42m== 1.5 & activity_42m == 7 // code not available as N/A, there must have been a coding error earlier
replace empcircs_42m = 2 if empcircs_42m== 1.5 & activity_42m == 4
*drop how_emp

* Salary:
rename wrk_drvd_sal salary_42m
recode salary_42m (-8888=.a) (-1=.c)
label var salary_42m "Salary 42 months after graduation"
/*rename wrk_sal_vrfd salary_42m_verified
destring salary_42m_verified, replace ignore(Unk)
recode salary_42m_verified (.=.a) (2=0)
label define salary_42m_verified 0 "No" 1 "Yes" , modify
label var salary_42m_verified "Salary 42 months after graduation verified?"
*/

* Work basis / contract type
destring wrk_basis , replace ignore(UnkDK)
rename wrk_basis contracttype_42m
recode contracttype_42m (-1=.c) (.=.a) (6=5) (7=8) (8=9) (10=8) (11=8)
/*
1	Permanent or open-ended contract
2	Fixed-term contract: 12 months or longer
3	Fixed-term contract: shorter than 12 months
4	Self-employed/Freelance
5	Temporarily, (through an agency or not)
8	Other
9   SETTING UP OR MANAGING YOUR OWN BUSINESS (Diff from self-emp?) 184 doing this.
 (compared with 1643 who say they are self-employed or freelance).
*/


  
preserve
keep stukey grad_year subject_area q14_* q12_*
save "$dir_restricted\howfoundjoblist2003_2005_42mpostgrads.dta", replace
restore


* How found job / Importance of different qualifications.
* this has moved from "tick one" to "tick all that apply"
foreach no in 1 2 3 4 5 6 7 8 9 10 11 12 13 14 15 other {
capture noisily destring q14_`no', replace ignore(UnkN/A203)
}

egen answered_re_jobs = anymatch(q14_1 q14_2 q14_3 q14_4 q14_5 ///
								q14_6 q14_7 q14_8 q14_9 q14_10 ///
								q14_11 q14_12 q14_13 q14_14 q14_15 ///
								q14_other ) , values(0 1)
	
/*Will need to make do with binary indicators:*/	
								
gen fnd_job_alrdywrkd_42m = q14_6 == 1 if answered_re_jobs ==1
  label var fnd_job_alrdywrkd_42m "Found job by already having worked there"
  
  gen fnd_job_networks_42m = q14_7 == 1 | q14_8 ==1 if answered_re_jobs ==1
  label var fnd_job_networks_42m "Found job via personal, family, ed, prof'l networks" 

 
   foreach var in 1 2 3 4 5 6 {
 replace q12_`var' = "07" if q12_`var'=="-1"
 destring q12_`var' , replace ignore(UnkN/A204 )
 recode q12_`var' (7=.c) (.=.a)
 }
   rename q12_1 impo_deg_42m
label var impo_deg_42m "Importance of qualification obtained to job 42m after grad"
   rename q12_2 impo_sub_42m
label var impo_sub_42m "Importance of subject studied to job 42m after grad"
   rename q12_3 impo_grde_42m
label var impo_grde_42m "Importance of qualification grade to job 42m after grad" 
	rename q12_4 impo_skls_42m
 label var impo_skls_42m "Importance of skills to job 42m after grad"
	rename q12_5 impo_qual_42m
 label var  impo_qual_42m "Importance of additional quals to job 42m after grad"
	rename q12_6 impo_wkexp_42m
 label var impo_wkexp_42m "Importance of relevant work experience to job 42m after grad"
  
  
  
    /*
  foreach var in sub job grde skls qual wkexp {
 replace impo_`var' = "07" if impo_`var'=="-1"
 destring impo_`var' , replace ignore(Unk)
 recode impo_`var' (7=.c) (.=.a)
 rename impo_`var' impo_`var'_42m
 }
  * impo_sub "Importance of subject studied"
 label var impo_sub_42m "Importance of subject studied to job 42m after grad"
  * impo_job "Importance of qualification obtained"
 label var impo_job_42m "Importance of qualification obtained to job 42m after grad"
  * impo_grde "Importance of qualification grade"
 label var impo_grde_42m "Importance of qualification grade to job 42m after grad"
  * impo_skls "Importance of skills"
 label var impo_skls_42m "Importance of skills to job 42m after grad"
  * impo_qual "Importance of additional quals"
 label var  impo_qual_42m "Importance of additional quals to job 42m after grad"
  * impo_wkexp "Importance of relevant work experience"
 label var impo_wkexp_42m "Importance of relevant work experience to job 42m after grad"
 recode impo_wkexp_42m  (5=6)
 /*
 01	Formal requirement
02	Important
03	Not very important but helped
04	Not important
05	Did not obtain any further qualifications (impo_qual only)
06 Did not obtain any previous work experience (impo_wkexp only)
*/
  
  */
  
  


drop q14_* q12_* answered_re_jobs


 * Job start date:
 *destring job_strt_date, replace ignore(Unk)
 *replace job_strt_date (.=.a)
 
 gen jobstartM_42m = regexs(0) if regexm(job_strt_dte, "[A-Z][A-Z][A-Z]")
 replace jobstartM_42m = "01" if jobstartM_42m=="JAN"
  replace jobstartM_42m = "02" if jobstartM_42m=="FEB"
   replace jobstartM_42m = "03" if jobstartM_42m=="MAR"
    replace jobstartM_42m = "04" if jobstartM_42m=="APR"
  replace jobstartM_42m = "05" if jobstartM_42m=="MAY"
   replace jobstartM_42m = "06" if jobstartM_42m=="JUN"
    replace jobstartM_42m = "07" if jobstartM_42m=="JUL"
  replace jobstartM_42m = "08" if jobstartM_42m=="AUG"
   replace jobstartM_42m = "09" if jobstartM_42m=="SEP"
    replace jobstartM_42m = "10" if jobstartM_42m=="OCT"
  replace jobstartM_42m = "11" if jobstartM_42m=="NOV"
   replace jobstartM_42m = "12" if jobstartM_42m=="DEC"
 gen jobstartY_42m = regexs(0) if regexm(job_strt_dte, "[0-9][0-9][0-9][0-9]")
 destring jobstartM_42m jobstartY_42m, replace
 drop job_strt_dte
 recode jobstartM_42m jobstartY_42m (.=.a)
 label var jobstartM_42m "Start MONTH of job 42 months after graduation"
 label var jobstartM_42m "Start YEAR of job 42 months after graduation"
 
 
 * Number of jobs
  destring numjobs, replace ignore(Unk/NA)
 recode numjobs (200405=.b) (-1=.c) (.=.a)
  rename numjobs numberjobs_now_42m 
  /*
  replace jobs_num_s = "01" if jobs_grtr1_s =="02"
  replace jobs_num_s = "00" if jobs_grtr1_s =="Unk"
  destring jobs_num_s, replace ignore(Unk)
  rename jobs_num_s numberjobs_now_42m
  label var numberjobs_now_42m "Number of jobs, if in emp 42 months after grad"
  drop  jobs_grtr1_s
  */
  
 


* Unemployed for greater than one month:
  replace  unemp_grtr1mnth = "00" if unemp_grtr1mnth =="02"
  destring unemp_grtr1mnth , replace ignore(UnkN/A)
  recode unemp_grtr1mnth (-1=.c) (.=.a) (200405=.b)
  label define unemp_grtr1mnth 0 "No" 1 "Yes" , modify
destring unemp_num, replace ignore(UnkN/A)
recode unemp_num (.=.c) if unemp_grtr1mnth==.c
recode unemp_num (.=0) if unemp_grtr1mnth==0
recode unemp_num (200405=.b)
 
      rename unemp_grtr1mnth unemp_ever
      rename unemp_num unemp_spells
     
      label var unemp_ever "Ever unemployed"
      label var unemp_spells "Spells unemployment"
    
	  
	* Have you obtained other qualifications
 replace  quals_obt = "00" if quals_obt =="02"
  destring quals_obt , replace ignore(Unk)
  recode quals_obt (-1=.c) (.=.a)
  label define quals_obt 0 "No" 1 "Yes" , modify	  
	  
* Type of qualifications obtained from further study since graduation
encode quals_hlev, gen(qualstudy_since_42m)
recode qualstudy_since_42m (9=.a) (8=98)
label var qualstudy_since_42m "Qualification gained during 42 months after grad"
/*
01	Higher degree by research
02	Higher degree by taught course
03	Postgraduate diploma or certificate
04	First degree
05	Other diploma or certificate
06	Professional qualification
07	Other qualification
98	Not aiming for a qualification
*/
 

foreach var in career_sat {
 destring `var' , replace ignore(UnkN/A)
 recode `var' (-1=.c) (5=.a)
  }
 label define career_sat 1	"Very satisfied" 2	"Fairly satisfied" 3	"Not very satisfied" 4	"Not at all satisfied", modify
 label var career_sat "Career satisfaction"
 
 
 foreach var in sub inst qual{
 destring lk_dif_`var' , replace ignore(Unk)
 recode lk_dif_`var' (-1=.c)
 label define lk_dif_`var' 1	"Very likely" 2	"Likely" 3	"Not very likely" 4	"Not likely at all", modify
 }
  label var lk_dif_sub "Likelihood of doing a different subject - 42m"
  label var lk_dif_inst "Likelihood of studying at diff' inst' - 42m"
  label var lk_dif_qual "Likelihood of working towards diff' type qual' - 42m"
 
 
 label var weight "weighted FPE"
 label var unweight "unweighted FPE"
 
	
	
	
	
	
	
	
	* * * * * * * * * * * 	* * * * * * * * * * * 	* * * * * * * * * * * 
	   * * * * * * * * * * * 	 * * * * * * * * * * * 	 * * * * * * * * * * * 	
	* * * * * * * * * * * 	* * * * * * * * * * * 	* * * * * * * * * * * 
	
	
	
	
	
	
	
	
	
	
	
	
	

save "$dir_restricted\sample2003_2005_42m_incScotland_and_postgrads_sampleframe.dta", replace

clear

use "$dir_restricted\sample2003_2005_42m_incScotland_and_postgrads_sampleframe.dta", clear
tostring empcircs_6m, replace
append using  "$dir_restricted\sample2007_2009_42m_incScotland_and_postgrads_sampleframe.dta"


sort grad_year nation_domicile nation_institution postcode inst_id stukey

* Tidy up some labels:
label define degree_class 1 "First class honours" ///
							2 "Upper second class honours" ///
							3 "Lower second class honours" ///
							4 "Third class honours / Pass" ///
							5 "Unclassified", modify

label define qualstudy_6m 1 "Higher degree by research" ///
						  2 "Higher degree by taught course" ///
						  3 "Postgraduate diploma or certificate" ///
						  4 "First degree" ///
						  5 "Other diploma or certificate" ///						  
						  6 "Professional qualification" ///
						  7 "Other qualification" ///						  
						  98 "Not aiming for a qualification" 	, modify					  
						  
							
label define activity_6m 1 "A	Full-time paid work only (including self-employed)" ///
						  2 "B	Part-time paid work only" ///
						  3 "C	Voluntary/unpaid work only" ///
						  4 "D	Work and further study" ///
						  5 "E	Further study only" ///						  
						  6 "F	Assumed to be unemployed" ///
						  7 "G	Not available for employment" ///						  
						  8 "O	Other" , modify

label define activity_42m 1 "A	Full-time paid work only (including self-employed)" ///
2 "B	Part-time paid work only" ///
3 "C	Voluntary/unpaid work only" ///
4 "D	Work and further study" ///
5 "E	Further study only" ///
6 "F	Assumed to be unemployed" ///
7 "G	Not available for employment" ///
8 "O	Other" ///
9 "H Employed mode unknown" ///
10 "Creating a portfolio"	, modify			
						
		

label define howfoundjob_short ///
1	"Own institution's Careers Service" ///
2	"Newspaper/magazine advertisement" ///
3	"Employer's web site" ///
4	"Recruitment agency/website" ///
5	"Personal contacts, including family and friends, networking" ///
6	"Speculative application" ///
7	"Don't remember xxx not always an option later" ///
8	"Other" ///
9	"Already worked there, not always an option" , modify


label define howfoundjob_long ///
01	"Own institutionӳ career service/website" ///
02	"Other careers service/or its website" ///
03	"Employerӳ website" ///
04	"Newspaper/magazine advertisement/or its website" ///
05	"High street recruitment agency" ///
06	"Online/web-based recruitment agency" ///
07	"Already/previously worked for the organisation" ///
08	"Professional, work or educational contacts or networks" ///
09	"Personal contacts, including family, friends and social networks" ///
10	"Speculative approach to employer" ///
11	"Employer approached me/head-hunted" ///
12	"Jobcentre" ///
13	"I SET UP THE BUSINESS/SELF-EMPLOYED" ///
14	"Website (other)" ///
26	"Other , modify"

label define qualreq_6m  1 "Formal requirement or expected" ///
							3 "Advantage" ///
							4 "No" ///
							8 "Don't know" , modify
							
							
label define contracttype_6m 1	"Permanent or open-ended contract" ///
2	"Fixed-term contract: 12 months or longer" ///
3	"Fixed-term contract: shorter than 12 months" ///
4	"Self-employed/Freelance" ///
5	"Temporarily, (through an agency or not)" ///
8	"Other", modify
		
label define contracttype_42m ///
1	"Permanent or open-ended contract" ///
2	"Fixed-term contract: 12 months or longer" ///
3	"Fixed-term contract: shorter than 12 months" ///
4	"Self-employed/Freelance" ///
5	"Temporarily, (through an agency or not)" ///
8	"Other" ///
9   "SETTING UP OR MANAGING YOUR OWN BUSINESS" /// /* (Diff from self-emp?) 184 doing this, (compared with 1643 who say they are self-employed or freelance).*/	
, modify
	
		
					
label define ses 1	"Higher managerial and professional occupations" ///
2	"Lower managerial and professional occupations" ///
3	"Intermediate occupations" ///
4	"Small employers and own account workers" ///
5	"Lower supervisory and technical occupations" ///
6	"Semi-routine occupations" ///
7	"Routine occupations" ///
8	"Never worked and long-term unemployed" ///
9	"Not classified" , modify

label define  prevemployed_6m 1	"Yes, before programme of study" ///
2	"Yes, during programme of study" ///
3	"Yes, both before and during programme of study" ///
4	"No", modify

label define mattered2employer2012_6m 1	"The subject(s) studied" ///
2	"The level of study (PG/UG)" ///
4	"Sandwich/work experience" ///
5	"No one thing was most important" ///
8	"Don't know", modify

label define mattered2employer_6m 1	"Subject(s) studied" ///
2	"Level of study" ///
3	"Both equally important" ///
8	"Don't know" , modify

label define studymode_6m 1	"Full-time study" ///
2	"Part-time study" ///
3	"Not in study" , modify

label define qualonentry 1 "Postgraduate" 2 "PGCE" 3 "First degree (UK inst)" ///
	6 "Other HE/professional credits" 7 "A-Levels or equiv" ///
	10 "GCSEs or equivalent" 11 "Other qualifications" ///
    12 "No formal qualifications" 13 "Not known/sought" ///
    , modify

label define nation_domicile 1 "England" 2 "Wales" 3 "Northern Ireland" 4 "Scotland" 5 "Jersey" 6 "Guernsey" 7 "Isle of Man", modify
label define nation_institution 1 "England" 2 "Wales" 3 "Northern Ireland" 4 "Scotland" 5 "Jersey" 6 "Guernsey" 7 "Isle of Man" , modify

label define empsize 1	"1 to 49 employees" 2 "50 to 249 employees" 3 "250 or more employees", modify


label define impo_stuff 1	"Formal requirement" 2	"Important" 3 ///
	"Not very important but helped" 4	"Not important" 5 ///
	"Did not obtain any further qualifications (impo_qual only)" ///
	6 "Did not obtain any previous work experience (impo_wkexp only)"

	label define empcircs ///
1	"Employed full-time in paid work" ///
2	"Employed part-time in paid work" ///
3	"Self-employed/freelance" ///
10	"Taking time out in order to travel" ///
11	"Due to start a job within the next month" ///
12	"Unemployed and looking for employment, further study or training" ///
13	"Not employed but NOT looking for employment, further study or training" ///
14	"Something else" ///
15	"Voluntary work/other unpaid work" ///
16	"Permanently unable to work/retired" ///
17	"Temporarily sick or unable to work/looking after the home or family" ///
18  "Developing own business/portfolio (Not appl. for 6 months)" ///
, modify
	
	capture noisily destring how_emp, replace ignore("NoneDLyartUnk ")

	label define how_emp /// 
1	"Employed full-time" ///
2	"Employed part-time" ///
3	"Self-employed or freelance" ///
4	"Doing voluntary work/other unpaid work (including internships)"

	
	label values how_emp how_emp
	rename how_emp how_emp_42m

	
	
label values howfoundjob_6m howfoundjob_short
label values howfoundjob_42m_short howfoundjob_short	
label values howfoundjob_42m howfoundjob_long
	
	destring empcircs_6m, replace
label values empcircs_6m empcircs
label values empcircs_42m empcircs

label values quals_obt quals_obt
label values empsize_6m empsize
label values empsize_42m empsize
label values degree_class   degree_class
label values qualstudy_6m   qualstudy_6m
label values qualstudy_now_42m qualstudy_6m
label values qualstudy_since_42m qualstudy_6m
label values activity_6m    activity_6m 
label values activity_42m activity_42m
label var qualreq_6m "qualification required?"
label values qualreq_6m		qualreq_6m	
label values contracttype_6m contracttype_6m
label values contracttype_42m contracttype_42m
label values ses 			ses 	
label values prevemployed_6m prevemployed_6m 
*label values mattered2employer2012_6m mattered2employer2012_6m
label values mattered2employer_6m  mattered2employer_6m  
destring studymode_6m, replace
label values studymode_6m studymode_6m
label values qualonentry qualonentry 
label values nation_domicile  nation_domicile 
label values nation_institution  nation_institution
label values career_sat career_sat
label values good_value quals_exp
label values lk_dif_sub lk_dif_sub
label values lk_dif_inst lk_dif_inst
label values lk_dif_qual lk_dif_qual
label values impo_sub impo_stuff
label values impo_deg impo_stuff
label values impo_grde impo_stuff
label values impo_skls impo_stuff
label values impo_qual impo_stuff
label values impo_wkexp impo_stuff
label values unemp_ever unemp_grtr1mnth
label values howfoundjob_6m howfoundjob_short
label values howfoundjob_42m_short howfoundjob_short
label values howfoundjob_42m howfoundjob_long

save "$dir_restricted\sample03_05_07_09grads_42m_incScotland_and_postgrads_sampleframe.dta", replace

erase "$dir_restricted\sample2003_2005_42m_incScotland_and_postgrads_sampleframe.dta"
erase  "$dir_restricted\sample2007_2009_42m_incScotland_and_postgrads_sampleframe.dta"


********************************************************************************


use "$dir_restricted\sample03_05_07_09grads_42m_incScotland_and_postgrads_sampleframe.dta", clear


********************************************************************************
* Putting all the material necessary to run the imputation in a dense place
********************************************************************************
* 1) Government Office Regions: 
split emplocation_42m, p(" " "  ")	
drop emplocation_42m emplocation_42m2
rename emplocation_42m1 emplocation_42m
replace emplocation_42m = ltrim(emplocation_42m)
preserve
drop if emplocation_42m=="N/A"|emplocation_42m=="GRAS"|emplocation_42m=="GRAF" ///
		|emplocation_42m=="-1"|emplocation_42m=="Unk" ///
		| emplocation_42m=="GREU" | emplocation_42m=="GRAU" | emplocation_42m=="GRME" | emplocation_42m=="GRNA" | ///
		emplocation_42m=="GRNA" | emplocation_42m=="GRSA"
keep emplocation_42m
bys emplocation_42m: gen n=_n
keep if n==1
drop n
export delimited using "$dir_restricted\emplocation_42mpostgrads.csv", replace

/*
At this stage, go to http://geoconvert.mimas.ac.uk/
Click start GeoConvert
Select "Match One Geography to Another"
This csv file should be uploaded
Source Geography is "Postcode District"
Target Geography is "Regions (England only)"
Select "2001 census government office regions"
Select "comma" for delimiter and "yes" for header row, and upload "$dir_restricted\emplocation_42mpostgrads.csv"
Append together the unmatched and the matched rows. Assign X to the unmatched rows (these are non-English)
Save as "$dir_restricted\emplocation_42m_govtoff.csv"

*/

import delimited using "$dir_restricted\emplocation_42m_govtoff.csv", clear varn(1)
replace emplocation_42m = ltrim(emplocation_42m)
replace emplocation_42m = rtrim(emplocation_42m)
replace emplocation_42m = itrim(emplocation_42m)
*keep if proportion_of_source_in_target >0.5 & proportion_of_source_in_target !=.
isid emplocation_42m
*drop proportion_of_source_in_target
save "$dir_restricted\emplocation_42m_govtoffpostgrads.dta", replace
restore
merge m:1 emplocation_42m using "$dir_restricted\emplocation_42m_govtoffpostgrads.dta"
drop _merge
replace govtoff_42m = "" if govtoff_42m == "Z" // Islands
encode govtoff_42m , gen(govtoff_42m2)
drop govtoff_42m
rename govtoff_42m2 govtoff_42m
* 2) Industry sectors: 
 *gen sic_division_6m = .
 gen sic_division_42m = .
foreach months in /*6m*/ 42m {
if "`months'"=="6m"{
local extraif6m " & grad_year>=2008"
}
if "`months'"=="42m"{
local extraif42m " & (grad_year==2003|grad_year==2005|grad_year==2007|grad_year==2009)"
}
	replace sic_division_`months' = 1 if sic2007_`months'>=111 & sic2007_`months'<=322 `extraif`months''
  replace sic_division_`months' = 2 if sic2007_`months'>=510 & sic2007_`months'<=990 `extraif`months''
  replace sic_division_`months' = 3  if sic2007_`months'>=1011 & sic2007_`months'<=3320  `extraif`months''
  replace sic_division_`months' = 4 if sic2007_`months'>=3511 & sic2007_`months'<=3530 `extraif`months''
  replace sic_division_`months' = 5 if sic2007_`months'>=3600 & sic2007_`months'<=3900 `extraif`months''
  replace sic_division_`months' = 6 if sic2007_`months'>=4110 & sic2007_`months'<=4400 `extraif`months''
 replace sic_division_`months' = 7 if sic2007_`months'>=4510 & sic2007_`months'<=4799 `extraif`months''
  replace sic_division_`months' = 8 if sic2007_`months'>=4910 & sic2007_`months'<=5321 `extraif`months''
  replace sic_division_`months' = 9 if sic2007_`months'>=5510 & sic2007_`months'<=5630 `extraif`months''
 replace sic_division_`months' = 10 if sic2007_`months'>=5811 & sic2007_`months'<=6399 `extraif`months''
  replace sic_division_`months' = 11 if sic2007_`months'>=6411 & sic2007_`months'<=6630 `extraif`months''
   replace sic_division_`months' = 12 if sic2007_`months'>=6810 & sic2007_`months'<=6832 `extraif`months''
 replace sic_division_`months' = 13 if sic2007_`months'>=6910 & sic2007_`months'<=7500 `extraif`months''
  replace sic_division_`months' = 14 if sic2007_`months'>=7711 & sic2007_`months'<=8299 `extraif`months''
   replace sic_division_`months' = 15 if sic2007_`months'>=8411 & sic2007_`months'<=8430`extraif`months''
   replace sic_division_`months' = 16 if sic2007_`months'>=8510 & sic2007_`months'<=8560 `extraif`months''
   replace sic_division_`months' = 17 if sic2007_`months'>=8610 & sic2007_`months'<=8899 `extraif`months''
   replace sic_division_`months' = 18 if sic2007_`months'>=9001 & sic2007_`months'<=9329 `extraif`months''
   replace sic_division_`months' = 19 if sic2007_`months'>=9411 & sic2007_`months'<=9609 `extraif`months''
    replace sic_division_`months' = 20 if sic2007_`months'>=9700 & sic2007_`months'<=9820 `extraif`months''
   replace sic_division_`months' = 21 if sic2007_`months'>=9900 & sic2007_`months'<= 10000 `extraif`months''
 }
  
label define industry_division 										///
1	"Agriculture, Forestry and Fishing" 							/// 100-500
2	"Mining and Quarrying" 											/// 1000-1400
3	"Manufacturing" 												/// 1500-2100 , 2300-3600
4	"Electricity, gas, steam and air conditioning supply" 			/// 4000-4100
5	"Water supply, sewerage, waste management..." 					/// 3700, 9000
6	"Construction" 													/// 4500-4550
7	"Wholesale and retail trade; repair of motor vehicles..." 		/// 5000-5270
8	"Transportation and storage" 									/// 6000-6200 , 6310, 6410-6412
9	"Accomodation and food service activities" 						/// 5500
10  "Information and communication" 								/// 2210-2230, 6400, 6420, 9240, 7200-7240
11	"Financial and insurance activities" 							/// 6500-6720, 7415
12  "Real estate actvities" 										/// 7000-7030
13	"Professional, scientific and technical activities" 			/// 7310-7320, 7410-7414, 7421-7440
14  "Administrative and support service activities" 				/// 6300, 6320, 6330, 7100, 7400, 7450-7480
15	"Public administration and defence; compulsory social security" /// 7500-7530
16  "Education" 													/// 8000-8040
17  "Human health and social work activities" 						/// 8500-8530
18  "Arts, entertainment and recreation" 							///9200, 9230-9233, 9250-9270
19  "Other service activities" 										/// 9300, 9100-9130, 7250
20  "Households as employers" 										/// 9500
21  "Extraterritorial organizations/Dormant" 						/// 9900
, modify
	gen industrysec=. 
replace industrysec = 1 if  sic_division_42m ==1
replace industrysec = 2 if  sic_division_42m ==2 | sic_division_42m ==4| sic_division_42m ==5
replace industrysec = 3 if  sic_division_42m ==3 
replace industrysec = 4 if  sic_division_42m ==6 
replace industrysec = 5 if  sic_division_42m ==7| sic_division_42m ==9       
replace industrysec = 6 if  sic_division_42m ==8 | sic_division_42m == 10 
replace industrysec = 7 if  sic_division_42m ==11 | sic_division_42m ==12 | sic_division_42m ==13   
replace industrysec = 8 if  sic_division_42m ==14| sic_division_42m==15 |sic_division_42m==16
replace industrysec = 9 if  sic_division_42m  ==17| sic_division_42m==18 |sic_division_42m==19 |sic_division_42m==20
   drop sic_division*
* 3) Occupational codes
gen soc_42m_string = soc_42m
tostring soc_42m_string, replace
gen soc_2010_42m_string = soc_2010_42m
tostring soc_2010_42m_string, replace
gen SOC3digit = regexs(0) if regexm(soc_42m_string, "[1-9][1-9][1-9]")
gen SOC3digit_2010 = regexs(0) if regexm(soc_2010_42m_string, "[1-9][1-9][1-9]")
destring SOC3digit, replace
destring SOC3digit_2010, replace
rename SOC3digit SOC3digit_2000
egen SOC3digit = rowmin(SOC3digit_2000 SOC3digit_2010) // use this - hopefully won't be too many problems with changes in codes...
*4) fulltime
gen fulltime = empcircs_42m==1 if SOC3digit!=.
* 5) employees
gen employees = empsize_42m 
* 6) permanent
gen permanent = contracttype_42m==1 if SOC3digit!=.
* Merge with the fine imputation:
merge m:1 grad_year govtoff_42m industrysec SOC3digit fulltime employees permanent using "$dirresults\aps_cells_42m1.dta"
drop if _merge==2
drop _merge
* Merge with the broad imputation: 
merge m:1 grad_year govtoff_42m  SOC3digit fulltime  permanent using "$dirresults\aps_cells_42m3.dta"
drop if _merge==2

drop _merge
capture drop n

save "$dir_restricted\sample03_05_07_09grads_42m_incScotland_and_postgrads_sampleframe.dta", replace


/*******************************************************************************
*****************************************************************************

I HAVE LEFT ALL THE VOLUNTEERS IN HERE...
*****************************************************************************
*******************************************************************************/
use "$dir_restricted\sample2003_2012grads_6m_incScotland_and_postgrads_sampleframe.dta", clear
*drop if stukey==. //This might destroy the whole point...

replace xpdlhe01= "Explicit refusal" if xpdlhe01=="" & respondent==1
replace xpdlhe01= "Non-response" if xpdlhe01=="" & respondent==2
replace xpdlhe01= "Respondent" if xpdlhe01=="" & respondent==3
tab xpdlhe01, miss
drop respondent

save "$dir_restricted\sample2003_2012grads_6m_incScotland_and_postgrads_sampleframe.dta", replace

use "$dir_restricted\sample03_05_07_09grads_42m_incScotland_and_postgrads_sampleframe.dta", clear
*drop if stukey==.
rename (industrysec SOC3digit_2000 SOC3digit_2010 SOC3digit fulltime employees permanent flag_SOC2010 flag_SIC2007 annualgrosspay cell_pay1 cell_pay_se1 cell_pay3  cell_pay_se3) ///
		( industrysec_42m SOC3digit_2000_42m SOC3digit_2010_42m SOC3digit_42m fulltime_42m employees_42m permanent_42m flag_SOC2010_42m flag_SIC2007_42m annualgrosspay_42m cell_pay1_42m cell_pay_se1_42m cell_pay3_42m  cell_pay_se3_42m)

keep if grad_year ==2003|grad_year==2005| grad_year==2007 | grad_year==2009
drop if inst_id==.
keep stukey grad_year xagrpj01 xdlev501 entry_year subject_area emplocation_42m empcountry_42m ///
soc_2010_42m sic2007_42m empsize_42m pubcatmarker salary_42m contracttype_42m ///
numberjobs_now_42m unemp_ever unemp_spells quals_obt quals_hlev lk_dif_sub ///
lk_dif_inst lk_dif_qual career_sat weight unweight how_emp_42m empcircs_42m activity_42m ///
jobstartM_42m jobstartY_42m qualstudy_since_42m soc_42m salary_42m_verified ///
howfoundjob_42m wrk_org_nme impo_sub_42m impo_deg_42m impo_grde_42m impo_skls_42m ///
impo_qual_42m impo_wkexp_42m qualstudy_now_42m numberjobs_since_42m unemp_months ///
 good_value howfoundjob_42m_short  ttwa_unemp_42m instttwa_unemp_42m  cell_pay1_42m cell_pay_se1_42m cell_pay3_42m  cell_pay_se3_42m

merge 1:1 stukey  using "$dir_restricted\sample2003_2012grads_6m_incScotland_and_postgrads_sampleframe.dta"

rename (industrysec SOC3digit_2000 SOC3digit_2010 SOC3digit fulltime employees permanent flag_SOC2010 flag_SIC2007 annualgrosspay cell_pay1 cell_pay_se1 cell_pay3  cell_pay_se3) ///
		( industrysec_6m SOC3digit_2000_6m SOC3digit_2010_6m SOC3digit_6m fulltime_6m employees_6m permanent_6m flag_SOC2010_6m flag_SIC2007_6m annualgrosspay_6m cell_pay1_6m cell_pay_se1_6m cell_pay3_6m  cell_pay_se3_6m)


* Employment circumstances 6 months after graduation:
tab empcircs_6m
tab empcircs_6m, nolabel
tab empcircs_42m
tab empcircs_42m, nolabel

********************************************************************************
* Create variables of the type you will want to use in analysis
********************************************************************************

tab grad_year, gen(GradYear)
foreach year in 1 2 3 4 5 6 7 8 9 10 {
local newyear = `year'+2002
rename GradYear`year' GradYear`newyear'
}

label var male "Male"
*** Given coding error highlighted by Greta...
replace male = 1-male if grad_year >=2003 & grad_year <= 2006
***
gen eth_Black = ethnicity==21|ethnicity==22|ethnicity==29
label var eth_Black "Ethnicity: Black African, Caribbean or Other"
gen eth_SouthAsian =  ethnicity==31|ethnicity==32|ethnicity==33
label var eth_SouthAsian "Ethnicity: Indian, Pakistani, Bangladeshi"
gen eth_OtherAsian = ethnicity==34|ethnicity==39	
label var eth_OtherAsian "Ethnicity: Chinese or other Asian"
gen eth_OtherNonWhite = ethnicity==40|ethnicity==99
label var eth_OtherNonWhite "Ethnicity unknown, mixed or other."

label var lo_par_neigh "Low participation neighbourhood"

tab degree_class, gen(DegClass)
/*rename DegClass1 deg_First
label var deg_First "Degree class: First"
rename DegClass2 deg_TwoOne // Use this as ommited category
label var deg_TwoOne "Degree class: 2:1 (Omit)"
rename DegClass3 deg_TwoTwo 
label var deg_TwoTwo "Degree class: 2:2"
rename DegClass4 deg_Third
label var deg_Third "Degree class: Third"
rename DegClass5 deg_Unclass
label var deg_Unclass "Degree class: Unclassified"
*/
tab ses, gen(Par_SES)
rename Par_SES4 Par_SES4_SelfEmp // Use this to define the peer groups later.
label var Par_SES1 "Higher managerial and professional occupations"
label var Par_SES2 "Lower managerial and professional occupations"
label var Par_SES3 "Intermediate occupations"
label var Par_SES4_SelfEmp "Small employers and own account workers"
label var Par_SES5 "Lower supervisory and technical occupations"
label var Par_SES6 "Semi-routine occupations"
label var Par_SES7 "Routine occupations"
label var Par_SES8 "Never worked and long-term unemployed"
label var Par_SES9 "Not classified"

// The SES data is much worse for postgrads...

* Initial way to go: Internship is just 'unpaid work' -> Need to clarify this. 


gen InWork_6m = empcircs_6m==1|empcircs_6m==2|empcircs_6m==3
gen SelfEmp_6m_ofInWork = empcircs_6m==3|contracttype_6m==4 if InWork_6m==1
gen SelfEmp_6m = empcircs_6m==3|contracttype_6m==4 
gen Internship_6m = empcircs_6m==15
gen Internship_6m_ofInWork = empcircs_6m==15 if Internship_6m==1|InWork_6m==1

gen InWork_42m = (empcircs_42m>=1&empcircs_42m<=2)|empcircs_42m==3 if dlhe_longitudinal==1
gen SelfEmp_42m_ofInWork = empcircs_42m==3|empcircs_42m==18|contracttype_42m==4|contracttype_42m==9 if InWork_42m==1 & dlhe_longitudinal==1
gen SelfEmp_42m = empcircs_42m==3|empcircs_42m==18|contracttype_42m==4|contracttype_42m==9  if dlhe_longitudinal==1
gen Internship_42m = empcircs_42m==15 if dlhe_longitudinal==1
gen Internship_42m_ofInWork = empcircs_42m==15 if (Internship_42m==1|InWork_42m==1) & dlhe_longitudinal==1

label var disability "Disability marker"

/*
* Would mainly use for defining peer effects.

* Subject area: May expect heterogeneous peer effects by subject area.
e.g. business and adminstrative, especially.
*/
*tab subject_area, gen(sub) anymatch(varlist), values(integer numlist)
egen  sub_MedDent = anymatch(subject_area subject_area2 subject_area3 subject_area4), values(1) //rename sub1 sub_MedDent 
label var sub_MedDent "subject: (1) Medicine & dentistry"
egen  sub_alliedMed = anymatch(subject_area subject_area2 subject_area3 subject_area4), values(2) //rename sub2 sub_alliedMed
label var sub_alliedMed "subject: (2) Subjects allied to medicine"
egen  sub_Biology = anymatch(subject_area subject_area2 subject_area3 subject_area4), values(3)  //rename sub3 sub_Biology
label var sub_Biology "subject: (3) Biological sciences "
egen  sub_Vet = anymatch(subject_area subject_area2 subject_area3 subject_area4), values(4) //rename sub4 sub_Vet
label var sub_Vet "subject: (4) Veterinary science"
egen  sub_Agri = anymatch(subject_area subject_area2 subject_area3 subject_area4), values(5) //rename sub5 sub_Agri
label var sub_Agri "subject: (5) Agriculture & related subjects"
egen  sub_Physics = anymatch(subject_area subject_area2 subject_area3 subject_area4), values(6) //rename sub6 sub_Physics
label var sub_Physics "subject: (6) Physical sciences"
egen sub_Maths = anymatch(subject_area subject_area2 subject_area3 subject_area4), values(7) //rename sub7 sub_Maths
label var sub_Maths "subject: (7) Mathematical sciences"
egen  sub_Computer = anymatch(subject_area subject_area2 subject_area3 subject_area4), values(8) //rename sub8 sub_Computer
label var sub_Computer "subject: (8) Computer science"
egen  sub_EngineeringTech = anymatch(subject_area subject_area2 subject_area3 subject_area4), values(9) //rename sub9 sub_EngineeringTech
label var sub_EngineeringTech "subject: (9) Engineering & technology"
egen  sub_ArchBuildPlan = anymatch(subject_area subject_area2 subject_area3 subject_area4), values(10) //rename sub10 sub_ArchBuildPlan
label var sub_ArchBuildPlan "subject: (A) Architecture, building & planning"
egen  sub_SocialStud = anymatch(subject_area subject_area2 subject_area3 subject_area4), values(11) //rename sub11 sub_SocialStud
label var sub_SocialStud "subject: (B) Social studies"
egen  sub_Law = anymatch(subject_area subject_area2 subject_area3 subject_area4), values(12) //rename sub12 sub_Law
label var sub_Law "subject: (C) Law"
egen  sub_BusinessAdmin = anymatch(subject_area subject_area2 subject_area3 subject_area4), values(13) //rename sub13 sub_BusinessAdmin
label var sub_BusinessAdmin "subject: (D) Business & administrative studies"
egen  sub_MassCommDoc = anymatch(subject_area subject_area2 subject_area3 subject_area4), values(14) //rename sub14 sub_MassCommDoc
label var sub_MassCommDoc "subject: (E) Mass communications & documentation"
egen  sub_Languages = anymatch(subject_area subject_area2 subject_area3 subject_area4), values(15) //rename sub15 sub_Languages
label var sub_Languages "subject: (F) Languages"
egen  sub_HistPhil = anymatch(subject_area subject_area2 subject_area3 subject_area4), values(16) //rename sub16 sub_HistPhil
label var sub_HistPhil "subject: (G) Historical & philosophical studies"
egen  sub_ArtDesign = anymatch(subject_area subject_area2 subject_area3 subject_area4), values(17) //rename sub17 sub_ArtDesign
label var sub_ArtDesign "subject: (H) Creative arts & design"
egen  sub_Education = anymatch(subject_area subject_area2 subject_area3 subject_area4), values(18) //rename sub18 sub_Education
label var sub_Education "subject: (I) Education"
egen  sub_Combined = anymatch(subject_area subject_area2 subject_area3 subject_area4), values(19) //rename sub19 sub_Combined
label var sub_Combined "subject: (J) Combined"

egen StrongLMOrientation = anymatch(subject_area subject_area2 subject_area3 subject_area4) ///
							, values(1 2 3 4 5 6 7 8 9 10 12 13)
egen WeakLMOrientation = anymatch(subject_area subject_area2 subject_area3 subject_area4) ///
							, values(14 15 16 17 18)
egen EitherLMOrientation = anymatch(subject_area subject_area2 subject_area3 subject_area4) ///
							, values(11 19)							

label var StrongLMOrientation "Subject with Strong Labour Market Orientation (S&S, IZA DP8141, 2014)"
label var WeakLMOrientation "Subject with Weak Labour Market Orientation (S&S, IZA DP8141, 2014)"
* Omitted: Social studies: it includes economics (Strong) and sociology (weak)
label var EitherLMOrientation "Social Studies or Combined, uncertain Labour Market Orientation"
* If doing either, get two dummies

* How does this interact with tarff?
tab qualonentry if xdlev501=="FID"
tab qualonentry if xdlev501=="PGT"
tab qualonentry if xdlev501=="PGR"

gen nonALevel = qualonentry>=10 & qualonentry<=13
gen have_first_degree_plus = qualonentry>=1 & qualonentry<=3
gen have_HE_credits_plus = qualonentry>=1 & qualonentry<=6
label var nonALevel "Person enters HE with something less than A-Level or equiv"
label var have_first_degree_plus "Person enters HE with a first or higher degree already"
label var have_HE_credits_plus "Person enters HE with some HE credit already."


gen Wales = nation_domicile==2
********************************************************************************
********************************************************************************

gen SES12 = Par_SES1+Par_SES2
gen SESnc = ses==9
label var SES12 "High SES (1/2)"
label var SESnc "SES not classified"
 *gen deg_FirstTwoOne = deg_First + deg_TwoOne
 *label var deg_FirstTwoOne "Good degree, first or 2:1"

*sub_SocialStud* Make omitted category - its the biggest one
* White is omitted category from ethnicity
*TwoOne is omitted category from degree class
*ParSES is omitted category from Parents' SES - is biggest one


foreach m in 6m 42m {
di "Time: `m'"
di "---------"

di "* People in work:"
tab grad_year if (InWork_`m'==1|Internship_`m'==1) 

di "* People for whom have salaries:"
tab grad_year if (InWork_`m'==1|Internship_`m'==1) & salary_`m'<.

 di "* People with detailed cell imputed pay:"
tab grad_year if (InWork_`m'==1|Internship_`m'==1) & cell_pay1_`m'<.

di "* People with not detailed cell imputed pay: "
tab grad_year if (InWork_`m'==1|Internship_`m'==1) & cell_pay3_`m'<.

di "* People with some level of imputation * "
capture drop salary_imputed_`m' imputation_flag1_`m' imputation_flag3_`m'
gen salary_imputed_`m' = salary_`m'
gen imputation_flag1_`m' = cell_pay1_`m' <. & salary_imputed_`m'>=. 
replace salary_imputed_`m' = cell_pay1_`m' if cell_pay1_`m' <. & salary_imputed_`m'>=. 
label var salary_imputed_`m' "Salary `m', with imputations"
label var imputation_flag1_`m' "Salary `m', imputed with detailed cells"
gen imputation_flag3_`m' = cell_pay3_`m' <. & salary_imputed_`m'>=.
replace salary_imputed_`m' = cell_pay3_`m' if cell_pay3_`m' <. & salary_imputed_`m'>=. 
label var imputation_flag3_`m' "Salary `m', imputed with broader cells"

di "*Having added the imputations - what left with?"
tab grad_year if (InWork_`m'==1|Internship_`m'==1) & salary_imputed_`m'<.

tobit salary_`m' cell_pay1_`m', ul(48776.65) ll(0)
tobit salary_`m' cell_pay1_`m', ul(48776.65) ll(0) nocons
tobit cell_pay1_`m' salary_`m' , ul(40000) ll(0)
tobit cell_pay1_`m' salary_`m' , ul(40000) ll(0) nocons

tobit salary_`m' cell_pay3_`m', ul(63668.62) ll(0)
tobit salary_`m' cell_pay3_`m', ul(63668.62) ll(0) nocons
tobit cell_pay3_`m' salary_`m', ul(40000) ll(0)
tobit cell_pay3_`m' salary_`m', ul(40000) ll(0) nocons
pwcorr salary_`m' cell_pay1_`m' cell_pay3_`m'

replace salary_imputed_`m' = 40000 if salary_imputed_`m' >40000 & salary_imputed_`m' <.

}


* Employment circumstances 6 months after graduation:
tab empcircs_6m
tab empcircs_42m


* Define internships as category "unpaid/voluntary" only

tab Internship_6m
tab Internship_6m_ofInWork

* So have c. 25,000 observations of unpaid/voluntary work at 6 months
* c. 2% of total, and 2.8 % of those in work.
tab Internship_42m
tab Internship_42m_ofInWork
tab Internship_42m Internship_6m,  col
* But only 1174 of these are then observed again at 42 months  not great.


  
****************************************************************************
 * What subjects, and what industries, are internships concentrated in:
 ***************************************************************************
  

  
tab Internship_6m  WeakLMOrientation, col
tab Internship_6m_ofInWork WeakLMOrientation, col
* So 'unpaid work' is more common in subject areas with weak labour market 
* orientation.
   
  
* Industries that people internships in
* (and the industry they work in later)  
  
bys grad_year: sum soc_6m //socdlhe in the source: 
						// 354 different categories
bys grad_year: sum sic1992_6m // sic in the source // ok up to and including 2007
						//  200 categories
bys grad_year: sum sic2007_6m // sic2007 in the 2002-06 source, sic in the rest // ok from 2008 onwards
						// 617 categories
  
 * Industry does tend to be there:  
  
  
 gen sic_division_6m = .
 gen sic_division_42m = .
foreach months in 6m 42m {
if "`months'"=="6m"{
local extraif6m " & grad_year>=2008"
}
if "`months'"=="6m"{
local extraif42m " & (grad_year==2003|grad_year==2005|grad_year==2007|grad_year==2009)"
}
	replace sic_division_`months' = 1 if sic2007_`months'>=111 & sic2007_`months'<=322 `extraif`months''
  replace sic_division_`months' = 2 if sic2007_`months'>=510 & sic2007_`months'<=990 `extraif`months''
  replace sic_division_`months' = 3  if sic2007_`months'>=1011 & sic2007_`months'<=3320  `extraif`months''
  replace sic_division_`months' = 4 if sic2007_`months'>=3511 & sic2007_`months'<=3530 `extraif`months''
  replace sic_division_`months' = 5 if sic2007_`months'>=3600 & sic2007_`months'<=3900 `extraif`months''
  replace sic_division_`months' = 6 if sic2007_`months'>=4110 & sic2007_`months'<=4400 `extraif`months''
 replace sic_division_`months' = 7 if sic2007_`months'>=4510 & sic2007_`months'<=4799 `extraif`months''
  replace sic_division_`months' = 8 if sic2007_`months'>=4910 & sic2007_`months'<=5321 `extraif`months''
  replace sic_division_`months' = 9 if sic2007_`months'>=5510 & sic2007_`months'<=5630 `extraif`months''
 replace sic_division_`months' = 10 if sic2007_`months'>=5811 & sic2007_`months'<=6399 `extraif`months''
  replace sic_division_`months' = 11 if sic2007_`months'>=6411 & sic2007_`months'<=6630 `extraif`months''
   replace sic_division_`months' = 12 if sic2007_`months'>=6810 & sic2007_`months'<=6832 `extraif`months''
 replace sic_division_`months' = 13 if sic2007_`months'>=6910 & sic2007_`months'<=7500 `extraif`months''
  replace sic_division_`months' = 14 if sic2007_`months'>=7711 & sic2007_`months'<=8299 `extraif`months''
   replace sic_division_`months' = 15 if sic2007_`months'>=8411 & sic2007_`months'<=8430`extraif`months''
   replace sic_division_`months' = 16 if sic2007_`months'>=8510 & sic2007_`months'<=8560 `extraif`months''
   replace sic_division_`months' = 17 if sic2007_`months'>=8610 & sic2007_`months'<=8899 `extraif`months''
   replace sic_division_`months' = 18 if sic2007_`months'>=9001 & sic2007_`months'<=9329 `extraif`months''
   replace sic_division_`months' = 19 if sic2007_`months'>=9411 & sic2007_`months'<=9609 `extraif`months''
    replace sic_division_`months' = 20 if sic2007_`months'>=9700 & sic2007_`months'<=9820 `extraif`months''
   replace sic_division_`months' = 21 if sic2007_`months'>=9900 & sic2007_`months'<= 10000 `extraif`months''
 }

  replace sic_division_6m = 1 if sic1992_6m>=100 & sic1992_6m<=500 & grad_year<=2007
  replace sic_division_6m = 2 if sic1992_6m>=1000 & sic1992_6m<=1400 & grad_year<=2007
  replace sic_division_6m = 3 if ((sic1992_6m>=1500 & sic1992_6m<=2100)|(sic1992_6m>=2300 & sic1992_6m<=3600))& grad_year<=2007
  replace sic_division_6m = 4 if sic1992_6m>=4000 & sic1992_6m<=4100 & grad_year<=2007
  replace sic_division_6m = 5 if sic1992_6m==3700 & sic1992_6m==9000 & grad_year<=2007
  replace sic_division_6m = 6 if sic1992_6m>=4500 & sic1992_6m<=4550 & grad_year<=2007
  replace sic_division_6m = 7 if sic1992_6m>=5000 & sic1992_6m<=5270 & grad_year<=2007
  replace sic_division_6m = 8 if ((sic1992_6m>=6000 & sic1992_6m<=6200)|(sic1992_6m>=6410 & sic1992_6m<=6412)|(sic1992_6m==6310)) & grad_year<=2007
  replace sic_division_6m = 9 if sic1992_6m==5500 & grad_year<=2007
  replace sic_division_6m = 10 if ((sic1992_6m>=2210 & sic1992_6m<=2230)|(sic1992_6m>=7200 & sic1992_6m<=7240)|(sic1992_6m==6400)|(sic1992_6m==6420)|(sic1992_6m==9240)) & grad_year<=2007
  replace sic_division_6m = 11 if ((sic1992_6m>=6500 & sic1992_6m<=6720)|(sic1992_6m==7415)) & grad_year<=2007
  replace sic_division_6m = 12 if sic1992_6m>=7000 & sic1992_6m<=7030 & grad_year<=2007
  replace sic_division_6m = 13 if ((sic1992_6m>=7310 & sic1992_6m<=7320)|(sic1992_6m>=7410 & sic1992_6m<=7414)|(sic1992_6m>=7421 & sic1992_6m<=7440)) & grad_year<=2007
  replace sic_division_6m = 14 if ((sic1992_6m>=7450 & sic1992_6m<=7480)|(sic1992_6m==6300)|(sic1992_6m==6320)|(sic1992_6m==6330)|(sic1992_6m==7100)|(sic1992_6m==7400))& grad_year<=2007
  replace sic_division_6m = 15 if sic1992_6m>=7500 & sic1992_6m<=7530 & grad_year<=2007
  replace sic_division_6m = 16 if sic1992_6m>=8000 & sic1992_6m<=8040 & grad_year<=2007
  replace sic_division_6m = 17 if sic1992_6m>=8500 & sic1992_6m<=8530 & grad_year<=2007
  replace sic_division_6m = 18 if ((sic1992_6m>=9230 & sic1992_6m<=6233)|(sic1992_6m>=9250 & sic1992_6m<=9270)|(sic1992_6m==9200))  
  replace sic_division_6m = 19 if ((sic1992_6m>=9100 & sic1992_6m<=9130)|(sic1992_6m==9300)|(sic1992_6m==7250))  & grad_year<=2007
  replace sic_division_6m = 20 if sic1992_6m==9500 & grad_year<=2007
  replace sic_division_6m = 21 if sic1992_6m==9900  & grad_year<=2007

 
  
label define industry_division 										///
1	"Agriculture, Forestry and Fishing" 							/// 100-500
2	"Mining and Quarrying" 											/// 1000-1400
3	"Manufacturing" 												/// 1500-2100 , 2300-3600
4	"Electricity, gas, steam and air conditioning supply" 			/// 4000-4100
5	"Water supply, sewerage, waste management..." 					/// 3700, 9000
6	"Construction" 													/// 4500-4550
7	"Wholesale and retail trade; repair of motor vehicles..." 		/// 5000-5270
8	"Transportation and storage" 									/// 6000-6200 , 6310, 6410-6412
9	"Accomodation and food service activities" 						/// 5500
10  "Information and communication" 								/// 2210-2230, 6400, 6420, 9240, 7200-7240
11	"Financial and insurance activities" 							/// 6500-6720, 7415
12  "Real estate actvities" 										/// 7000-7030
13	"Professional, scientific and technical activities" 			/// 7310-7320, 7410-7414, 7421-7440
14  "Administrative and support service activities" 				/// 6300, 6320, 6330, 7100, 7400, 7450-7480
15	"Public administration and defence; compulsory social security" /// 7500-7530
16  "Education" 													/// 8000-8040
17  "Human health and social work activities" 						/// 8500-8530
18  "Arts, entertainment and recreation" 							///9200, 9230-9233, 9250-9270
19  "Other service activities" 										/// 9300, 9100-9130, 7250
20  "Households as employers" 										/// 9500
21  "Extraterritorial organizations/Dormant" 						/// 9900
, modify
	
	
label values sic_division_6m industry_division
label values sic_division_42m industry_division

 
   
  gen soc_majorgroup_6m = .
  gen soc_majorgroup_42m = .
     
  replace soc_majorgroup_42m = soc_2010_42m/1000 if soc_2010_42m<. & soc_2010_42m>0 & (grad_year==2003 |grad_year==2005 | grad_year==2009)
  replace soc_majorgroup_42m = soc_42m/1000 if soc_42m<. & soc_42m>0 & (grad_year==2007)
      
  replace soc_majorgroup_6m = soc_2010_6m/10000 if soc_2010_6m<. & soc_2010_6m>0 & (grad_year==2012) // -> This one is 10 times bigger than the rest.
  replace soc_majorgroup_6m = soc_6m/1000 if soc_6m<. & soc_6m>0 & (grad_year>=2003 & grad_year<=2011)
  
 
  replace soc_majorgroup_42m = trunc(soc_majorgroup_42m)
  replace soc_majorgroup_6m =trunc(soc_majorgroup_6m)
  
label define occupation_majorgroup ///
  1 "Managers, directors and senior officials" /// 
  2 "Professional occupations" ///
  3 "Associate professional and technical occupations" ///
  4 "Administrative and secretarial occupations" ///
  5 "Skilled trades occupations" ///
  6 "Caring, leisure and other service occupation" ///
  7 "Sales and customer service occupations" ///
  8 "Process, plant and machine operatives" ///
  9 "Elementary occupations" ///
 , modify
   
label values soc_majorgroup_42m occupation_majorgroup
label values soc_majorgroup_6m occupation_majorgroup
   
   
   
     
 
tab sic_division_6m soc_majorgroup_6m if Internship_6m==1, nolabel
label list occupation_majorgroup
label list industry_division
   * So the large number of human health and social work are in 'associate professional and technical'

 
 
 * * * * * * * * * * * * * * * * * * * * * * * * * * * * * * * * * * * * * * * 
  * * * * * * * * * * * * * * * * * * * * * * * * * * * * * * * * * * * * * * * 
label define subject_area2  1	"(1) Medicine & dentistry" ///
2	"(2) Subjects allied to medicine" ///
3	"(3) Biological sciences" ///
4	"(4) Veterinary science" ///
5	"(5) Agriculture & related subjects" ///
6	"(6) Physical sciences" ///
7	"(7) Mathematical sciences" ///
8	"(8) Computer science" ///
9	"(9) Engineering & technology" ///
10	"(A) Architecture, building & planning" ///
11	"(B) Social studies" ///
12	"(C) Law" ///
13	"(D) Business & administrative studies" ///
14	"(E) Mass communications & documentation" ///
15	"(F) Languages" ///
16	"(G) Historical & philosophical studies" ///
17	"(H) Creative arts & design" ///
18	"(I) Education" ///
19	"(J) Combined"

 label values subject_area subject_area2 
 
 
 label define ethnicity2 10	"White" /// 
21	"Black or Black British - Caribbean" ///
22	"Black or Black British - African" ///
29	"Other Black background" ///
31	"Asian or Asian British - Indian" ///
32	"Asian or Asian British - Pakistani" ///
33	"Asian or Asian British - Bangladeshi" ///
34	"Chinese" ///
39	"Other Asian background" ///
40	"Other (including mixed)" ///
99	"Not known"

 label values ethnicity ethnicity2
 
 
 * Generating the other 42 month dependent variables.
di "* PROFESSIONAL OCCUPATION (Conditional on being in work)"

capture drop professional_42m
gen professional_42m = soc_majorgroup_42m ==1|soc_majorgroup_42m==2 if soc_majorgroup_42m<.
label var professional_42m "Managers, directors and senior officials, or Professional (cond on inWork)"

di "* PROFESSIONAL OCCUPATION (Not conditional on being in work)"

capture drop professional_42m_all
gen professional_42m_all = soc_majorgroup_42m ==1|soc_majorgroup_42m==2 if soc_majorgroup_42m<.
replace professional_42m_all =0 if professional_42m_all ==. & InWork_42m==0
label var professional_42m_all "Managers, directors and senior officials, or Professional (not cond on inWork)"

di "CAREER SATISFACTION - conditional on being in Work"
di "NB: Career satisfaction - lower is better, here"

* Need to do career satisfaction as a binary:
capture drop csat
gen csat = career_sat==1 if career_sat <=4
label var csat "Very satisfied with career"

di "IN WORK AT 42 MONTHS"

*Use InWork_42m

di "PERMANENT CONTRACT AT 42M (Conditional on being in Work)"

capture drop permanent_42m
gen permanent_42m = contracttype_42m==1 if contracttype_42m<.
label var permanent_42m "Permanent contract (cond on InWork)"

di "PERMANENT CONTRACT AT 42M (Not conditional on being in Work)"

capture drop permanent_42m_all
gen permanent_42m_all = contracttype_42m==1 if contracttype_42m<.
replace permanent_42m_all =0 if permanent_42m_all ==. & InWork_42m==0
label var permanent_42m "Permanent contract (not cond on InWork)"
 
 /*
capture drop Oxbridge Golden Russell Group1994
egen  Oxbridge = anymatch(inst_id), values(114 156)
egen  Golden = anymatch(inst_id), values(132 134 137 149)
egen Russell = anymatch(inst_id), values(184 110 112 179 167 168 124 126 153 154 155 139 159 160 163 119)
egen Group1994 = anymatch(inst_id), values(109 127 116 117 131 123 125 152 157 141 146 173 161 162 164)
 */
 
 gen Oxbridge = inst_id == 114 |inst_id == 156
gen GoldenTri = inst_id== 132 |inst_id == 134 |inst_id == 137|inst_id ==  149
gen Russell = inst_id== 110 |inst_id == 112	|inst_id == 	179|inst_id == 	116|inst_id == 	167	|inst_id == 119	|inst_id == 168|inst_id == 		124	|inst_id == 126	|inst_id == 	204	|inst_id == 154	|inst_id == 155	|inst_id == 	139|inst_id == 	184|inst_id == 	159	|inst_id == 160	|inst_id == 163	|inst_id == 164
gen Grp1994 = inst_id== 127	|inst_id == 117|inst_id == 	118	|inst_id == 131	|inst_id == 133	|inst_id == 123|inst_id == 	125	|inst_id == 152|inst_id == 	141	|inst_id == 146|inst_id == 	162
gen GuildHE = inst_id== 95	|inst_id == 197	|inst_id == 7	|inst_id == 9	|inst_id == 17	|inst_id == 18	|inst_id == 211	|inst_id == 40	|inst_id == 28	|inst_id == 190	|inst_id == 30	|inst_id == 216	|inst_id == 32	|inst_id == 195	|inst_id == 10	|inst_id == 37|inst_id ==	194	|inst_id == 39	|inst_id == 209	|inst_id == 200	|inst_id == 206	|inst_id == 82	|inst_id == 14	|inst_id == 21	|inst_id == 46	|inst_id == 189	|inst_id == 13
gen UniAlliance =  inst_id==50 |   inst_id==89 |   inst_id==56 |   inst_id==63 | ///
 inst_id==65 |   inst_id==66 |   inst_id==71 |   inst_id==72 | ///
 inst_id==73 |   inst_id==75 |   inst_id==79 |   inst_id==59 | ///
 inst_id==60 |   inst_id==61 |   inst_id==62 |   inst_id==74 | ///
 inst_id==58 |   inst_id==90 |   inst_id==86 |   inst_id==81 
gen MillionPlus =  inst_id==95 |   inst_id==47 |   inst_id==48 |   inst_id==26 | ///
 inst_id==78 |   inst_id==49 |   inst_id==12 |   inst_id==76 | ///
 inst_id==38 |   inst_id==58 |   inst_id==107 |   inst_id==67 | ///
 inst_id==77 |   inst_id==77 |   inst_id==202 |   inst_id==105 | ///
 inst_id==80 |   inst_id==37 |   inst_id==196 

gen Other = Oxbridge==0 & GoldenTri==0 & Russell==0 & Grp1994==0 & GuildHE==0 & UniAlliance==0 & MillionPlus==0


rename inst_id xinstid01

gen MissionGroup = .
replace MissionGroup = 1 if Oxbridge==1
replace MissionGroup = 2 if GoldenTri==1
replace MissionGroup = 3 if Russell==1
replace MissionGroup = 4 if Grp1994==1
replace MissionGroup = 5 if GuildHE==1
replace MissionGroup = 6 if UniAlliance==1
replace MissionGroup = 7 if MillionPlus==1
replace MissionGroup = 8 if Other==1
drop Oxbridge GoldenTri Russell Grp1994 GuildHE  UniAlliance MillionPlus Other
label define MissionGroup 1 "Oxbridge" 2 "Golden Triangle" 3 "Russell Group" 4 "1994 Group (disbanded)" 5 "Guild HE" 6 "University Alliance" 7 "Million+" 8 "Other"
label values MissionGroup MissionGroup

* Must be a possibility to look at the names of the organizations people are working for.
 
 
 * A bit more labelling:
encode xagrpj01, gen(age_group)
tab xagrpj01 age_group, nol
recode age_group (4=5) (7=4)
label define age_group ///
1	"17 years and under" ///
2	"18-20" ///
3	"21-24" ///
4	"25-29" ///
5	"30-35" ///
6	"36 and over" ///
8	"Unknown", modify

label values age_group age_group
 
 *rename xdlev501 degree_level
 
 * tariff - do something here.
 
 sum tariff nonALevel have_first_degree_plus have_HE_credits_plus
 
 * Number of those with present tariff who should have ALevel data:
 sum tariff nonALevel have_HE_credits_plus if nonALevel==0 & have_HE_credits_plus==0
  * Number of those with present tariff who have ALevel or lower qualifications
   sum tariff nonALevel have_HE_credits_plus if  have_HE_credits_plus==0
  * So about 400,000 have non A-Level qualifications, and only 13000 of those have a tariff score.
  
  sum tariff if grad_year==2003, d
    sum tariff if grad_year==2004, d
    sum tariff if grad_year==2005, d
    sum tariff if grad_year==2006, d
     sum tariff if grad_year==2007, d
   sum tariff if grad_year==2008, d
    sum tariff if grad_year==2009, d
    sum tariff if grad_year==2010, d
    sum tariff if grad_year==2011, d
     sum tariff if grad_year==2012, d
	 * Ok, can't really use tariff, except for 2006, 7, 10, 11, 12 - leave off. 
 
 save "$dir_restricted\DLHE005_internships_sciences_incScotland_and_postgrads_sampleframe.dta", replace


erase "$dir_restricted\sample2003_2005_42m_incScotland_and_postgrads.dta"
erase "$dir_restricted\sample2007_2009_42m_incScotland_and_postgrads.dta"
/*
erase "$dir_restricted\inst_ttwa.dta"
erase "$dir_restricted\home_ttwa.dta"
erase "$dir_restricted\ttwa_unemps.dta"
erase "$dir_restricted\sub_domains_2007.dta"
*/


 
 
/* drop stukey postcode xinstid01 instpostcode emplocation_6m  emplocation_42m input_row govtoff _merge ///
 ttwa_home_main ttwa_inst_main LAD_code LAD postcodecode wrk_org_nme
 
 save "$dir_restricted\DLHE005_internships_sciences_incScotland_and_postgrads_backup_sampleframe.dta", replace
export delimited "$dir_restricted\DLHE005_internships_sciences_incScotland_and_postgrads_backup_sampleframe.csv", replace
*/

********************************************************************************


log close

log using "$dir_restricted\DLHE_unpaid_work_science_professions_analysis.txt", text replace

* Now start the actual data analysis...


 
/***************************************************************************
 The purpose of this do-file is to implement the changes required by the 
 referees and editor, for resubmission to PLOS ONE, starting 19/02/2019
 
 *****************************************************************************/

 
 * Download 
 *"Royal Society diversity programme definition of the scientific workforce Data tables (XLS)"
* from the following webpage:  
* "https://royalsociety.org/topics-policy/diversity-in-science/uk-scientific-workforce-report/"
  * Append the pages for STEMM, non-STEMM, or Possibly STEMM, creating a variable "Category"
  * containing the sheet title. 
 * Rename SOC2000 soc_in_list
 * copy the variable, then split it into the first four-digits then the final 
 * one-digit variable, "soc_42m_ever" "truncated_off".
* save as csv.
  
  
 import delimited "$dir_restricted\royal_society_stemm_jobs.csv", clear
 
 encode category, gen(STEMM)
 label list STEMM
 rename v5 description
 bys soc_42m_ever: gen n=_n
  bys soc_42m_ever: gen N=_N
 tab N if n==1
  bys soc_42m_ever: egen mincat = min(STEMM)
   bys soc_42m_ever: egen maxcat = max(STEMM)
 gen unanimous = mincat==maxcat
 tab N unanimous if n==1 , row
 *browse if unanimous==0
 
 replace STEMM = 3 if unanimous==0
 keep if n==1
 
 drop soc_in_list truncated category description N mincat maxcat unanimous n
 
 * What version is this? - answer = soc2000 
 
 /*
 1114 non-STEMM
 1135 possibly-STEMM // esp.conditioning on science graduates
 1219 possibly
 2315 non-STEMM
 2319 possibly-STEMM
 2329 possibly-STEMM // combination of definitely and definitely not
 2421 STEMM  // definitely the M
 2423 possibly-STEMM
 2431 possibly-STEMM
 3229 possibly-STEMM
 3319 non-STEMM
 3412 possibly-STEMM
 3434 possibly-STEMM
 3520 non-STEMM
 3531 non-STEMM
 3532 non-STEMM
 3534 non-STEMM
 3537 non-STEMM
 3542 non-STEMM
 3567 possibly-STEMM
 6111 possibly-STEMM
 6115 possibly-STEMM
 */
 
 // ... 
 ****************************************************************************
 

  save "$dir_restricted\royal_society_stemm_jobs.dta", replace
  


   import delimited "$dir_restricted\royal_society_stemm_jobs.csv", clear
 
 rename soc_42m_ever soc_6m_ever
 
 encode category, gen(STEMM)
 label list STEMM
 rename v5 description
 bys soc_6m_ever: gen n=_n
  bys soc_6m_ever: gen N=_N
 tab N if n==1
  bys soc_6m_ever: egen mincat = min(STEMM)
   bys soc_6m_ever: egen maxcat = max(STEMM)
 gen unanimous = mincat==maxcat
 tab N unanimous if n==1 , row
 *browse if unanimous==0
 
 replace STEMM = 3 if unanimous==0
 keep if n==1
 
 drop soc_in_list truncated category description N mincat maxcat unanimous n
 
 * What version is this? - answer = soc2000 

 rename STEMM STEMM_6m

  save "$dir_restricted\royal_society_stemm_jobs_6m.dta", replace
  

 *******************************************************************************
 * Just to prove we've got the same resulting sample with the original as with
 * the same frame version: 
 use "$dir_restricted\DLHE005_internships_sciences_incScotland_and_postgrads.dta", clear
 
 tab dlhe_long, miss
 
 * There are 123,56X DLHE longitudinal  respondents.
 * There are 2,362,85X 6-month respondents with a valid dlhe_longitudinal marker
 * 16,460 have DLHE long missing
 
   use "$dir_restricted\DLHE005_internships_sciences_incScotland_and_postgrads_sampleframe.dta", clear
 
  tab dlhe_long, miss
  tab dlhe_long if xdlev501=="FID"|xdlev501=="PGR"|xdlev501=="PGT"
  
  * so I've definitely got the same people. But are they right people...
  
  * There are 123,56x DLHE longitudinal  respondents who studied for the right degree levels.
  * 
  
 tab xpdlhe01, miss
 * There are 2,362,853 6-month respondents in here
  * 16,460 have DLHE long missing
 
 tab grad_year xpdlhe01
  tab grad_year dlhe_long
 
 ********************************************************************************
 tab xpdlhe01 dlhe_long, miss // We dealt alright with the missings before
 
 
 
 
 drop _merge
 egen soc_42m_ever = rowfirst(soc_2010_42m soc_42m)
 
merge m:1 soc_42m_ever using  "$dir_restricted\royal_society_stemm_jobs.dta"
 drop _merge
 gen soc2010_6m2 = int(soc_2010_6m/10)
 egen soc_6m_ever = rowfirst(soc2010_6m2 soc_6m)
 drop soc2010_6m2
 merge m:1 soc_6m_ever using  "$dir_restricted\royal_society_stemm_jobs_6m.dta"
 drop _merge
 
 
 gen STEM_definitely_6m = STEMM_6m==1 if STEMM_6m!=.
gen STEM_probably_6m = (STEMM_6m==1|STEMM_6m==3) if STEMM_6m!=.

 

 capture noisily drop Internship_6m Internship_42m
  capture noisily drop InWork_6m InWork_42m   
 gen Internship_6m = empcircs_6m==15 // Voluntary work/other unpaid work
 gen Internship_42m = empcircs_42m ==15 if empcircs_42m!=.
  gen InWork_6m = (empcircs_6m >=1 & empcircs_6m<=3)
 gen InWork_42m = (empcircs_42m >=1 & empcircs_42m<=3) if empcircs_42m!=.
 

tab empcircs_6m Internship_6m, miss
 tab empcircs_42m Internship_42m, miss 
     
  tab activity_6m Internship_6m, miss
  tab activity_42m Internship_42m, miss
  
   * But here: Internship is defined using empcircs (from empcircs and how_emp)
tab empcircs_42m InWork_42m, miss
tab empcircs_42m Internship_42m, miss

tab activity_42m InWork_42m, miss
tab activity_42m Internship_42m, miss
  
  capture noisily drop InStudy_6m 
  capture noisily drop InStudy_42m
gen InStudy_6m = (activity_6m==5)
gen InStudy_42m = (activity_42m==5)

// This allows people to be both in work and further study at 42 months and 6 months them to be both
// (I crate mutually exclusive categories later.)
/*replace InWork_42m =0 if InStudy_42m==1
replace Internship_42m=0 if InStudy_42m==1
replace InWork_6m =0 if InStudy_6m==1
replace Internship_6m=0 if InStudy_6m==1
*/


 gen Somethingelse_6m = Internship_6m==0 & InWork_6m==0 & InStudy_6m==0
  gen Somethingelse_42m = Internship_42m==0 & InWork_42m==0 & InStudy_42m==0 & empcircs_42m!=.
 
 
*****************************************************************************
 * Just in case
 tab MissionGroup, gen(missiond)
 
  rename (missiond1 missiond2 missiond3 missiond4 missiond5 missiond6 missiond7 missiond8) ///
		(Oxbridge Golden Russell Group1994 GuildHE UniAlliance MillionPlus Other)
 
 
 *tab nation_domicile nation_institution
 
* tab degree_class xdlev501, miss
 *rename degree_level xdlev501 // oops - shouldn't have renamed it earlier.
 
 
 *tab grad_year
 
 tab subject_area 
 label list subject_area
 
 gen broad_science_grad = 0
 replace broad_science_grad = 1 if /*subject_area== 1|*/ ///
 /*subject_area==2 |*/  ///
  subject_area==3 | ///
 /* /subject_area==4 | */ ///
subject_area==5 | ///
 subject_area==6 | ///
  subject_area==7 | ///
 subject_area==8  // |  ///
 // subject_area==9
 label var broad_science_grad "Graduate from (broadly) a science degree"
  tab subject_area broad_science
  
 ******************************************************************************* 
  
  replace xdlev501 = "OUG" if xdlev501=="4"
 tab grad_year xdlev501
 
 tab xdlev501 xpdlhe if grad_year==2012
  tab xdlev501 xpdlhe if grad_year!=2012
  
  
gen SES_cat = SES12
replace SES_cat = -1 if SESnc==1
replace SES_cat = -2 if SES_cat==. & ses==.
label define SES_cat -2 "Not collected" -1 "Not classified" 0 "Low" 1 "High"
label values SES_cat SES_cat
  
  * Create  a 'not collected' dummy?
  
  * Basically no-one has SES defined in the 2003 and 2005 surveys. 
  
  ******************************************************************************
  * Discussion of sample/sampling 
  tab xpdlhe dlhe_long, miss
  drop if xpdlhe==""
  drop if dlhe_long==.

tab grad_year xpdlhe , row miss 
// A successful response rate of between 75% and 80% was obtained every year.
// The proportion explicitly refusing to respond steadily rose from 1% to 4%
// No response was received from between 18 and 22% of the population.

tab broad_science_grad xpdlhe , row miss
// The overall response rate was marginally higher among science graduates (79.2%) than non-science (77.8%)
tab broad_science_grad xpdlhe , col miss
// ... meaning that science graduates were 20.6% of the population but 20.9% of respondents

// Among the science graduates, the sample of respondents was representative on both
// gender (52.6% male versus 53.2% of graduates)
tab 	male		xpdlhe if broad_science_grad==1, col miss
// and socio-economic status (40.5% High SES, versus 39.4% of graduates for whom this is reported)
tab 	SES_cat		xpdlhe if broad_science_grad==1, col miss
tab 	SES_cat		xpdlhe if broad_science_grad==1, col
// (Degree class is not included in the data extract for non-respondents - i.e. outcomes at HE excluded. But fact they attended is ok.)

// In every second year, a follow-up survey was sent to a **sample** of those who
// had responded to the initial survey three years earlier. This achieved
// 134,283 respondents from the 2003, 2005, 2007, and 2009 cohorts, 
// or 10.5% of the **population** of graduates in the relevant cohorts.
// 

tab dlhe_long if dlhe_long!=2
tab  broad_science_grad dlhe_long if dlhe_long!=2, col
// The overall coverage rate was slightly higher among science graduates (12.23% versus 10.2%)
tab  broad_science_grad dlhe_long if dlhe_long!=2, row
// meaning that science graduates were 24.3% of respondents but only 20.9% of the population. 


gen respond_6m = xpdlhe01=="Respondent" if xpdlhe01!=""
gen respond_6m_of_dlyears = xpdlhe01=="Respondent" if xpdlhe01!="" & dlhe_long!=2 // 2 is "None DL year"
gen respond_42m_of_yearpop = dlhe_long ==1 if xpdlhe01!="" &  dlhe_long !=2 // 2 is "None DL year"
gen respond_42m_of_6mresps = dlhe_long ==1 if xpdlhe01=="Respondent" &  dlhe_long !=2 // 2 is "None DL year


*******************************************************************************


/*
// A marker for the targeted sample is not included in the data extract.
tab grad_year dlhe_long , row
tab grad_year dlhe_long if xpdlhe=="Respondent", row
tab dlhe_long if dlhe_long!=2 & xpdlhe=="Respondent"
*/


* Robustness check: Responding to the follow-up survey cannot be predicted by
* observable variables in the initial survey. 


preserve
keep if broad_science_grad ==1


tab respond_6m
tab respond_42m_of_yearpop
tab respond_42m_of_6mresps

tab male respond_6m, col
tab male respond_6m_of_dlyears, col
tab male respond_42m_of_yearpop , col
tab male respond_42m_of_6mresps , col


tab SES_cat respond_6m, col
tab SES_cat respond_6m_of_dlyears, col
tab SES_cat respond_42m_of_yearpop , col
tab SES_cat respond_42m_of_6mresps , col


* Then checking later coverage based on initial responses
tab Internship_6m respond_42m_of_6mresps , col
tab Internship_6m_ofInWork respond_42m_of_6mresps , col

* Not sure what to do about this...

restore  
  
  
  
*First paragraph of Results
*******************************
  
  * How many postgrads are there?
  
  
  tab xdlev
  
  
  tab xdlev grad_year, col
  
tab xdlev501 degree_class
  * Answer: 19% of them
  * But they're not even 'unclassified' degree class - so they might have dropped out already anyway.
  
  * Confirm that FirstTwoOne and UnClass are missing for
  * MSc/MA and Postdoc students (conditioned on having a valid entry for degree
  * class)so they're dropped from regressions.
 
  
  
 * preserve * Proportion high SES changed a lot when restrict to undergrad
  * Proportion High SES, if a science graduate including postgraduates
    tab SES12 if broad_science_grad==1
	tab SES12 xdlev501 if broad_science_grad==1, col
 * restore
  
  
 *  keep if xdlev501=="FID" // But condition on this later on!
  
    * Percentages of all bachelors graduates:  
  tab subject_area broad_science_grad  if xdlev501=="FID"
  tab subject_area  if xdlev501=="FID"
  
    * What's the actual sample size
  
  tab grad_year dlhe_long  if xdlev501=="FID"
  tab dlhe_long broad_science  if xdlev501=="FID"
  
  


foreach time in 6m 42m {
 gen outcome_cat_`time'= .
 replace outcome_cat_`time' = 1 if InWork_`time'==1
 replace outcome_cat_`time' = 2 if InStudy_`time'==1
 replace outcome_cat_`time' = 3 if Internship_`time'==1 // So let study overwrite work, and internship overwrite study
 replace outcome_cat_`time' = 4 if Somethingelse_`time'==1
 }
 label define outcome_cat 1 "In Work" 2 "In Study" 3 "Internship" 4 "Something else"
 label values outcome_cat_6m outcome_cat_42m outcome_cat
 
* Where do science graduates of different characteristics end up:

* Undergraduate

tab broad_science_grad outcome_cat_6m  if xdlev501=="FID"


tab grad_year pared  if xdlev501=="FID", miss // Only collected after 2008, and not really answered well.

tab grad_year ses  if xdlev501=="FID", miss // Only collected after 2006, really. About 20% not classified.

tab grad_year lo_par_neigh  if xdlev501=="FID", miss // There every year

tab grad_year state_school  if xdlev501=="FID", miss // There every year, but missing from more people.

tab grad_year male  if xdlev501=="FID", miss // There every year

tab grad_year Internship_6m if broad_science_grad==1  & xdlev501=="FID", miss
tab SES12 Internship_6m if broad_science_grad==1  & xdlev501=="FID", miss

tab ses SES12  if xdlev501=="FID", miss

tobit salary_imputed_6m if grad_year==2012 & xdlev501=="FID", ul(40000)
sum salary_imputed_6m if grad_year==2012 & xdlev501=="FID", d

gen salary_imputed_6m_all = 0 if outcome_cat_6m!=.  & xdlev501=="FID"
replace salary_imputed_6m_all = salary_imputed_6m if salary_imputed_6m!=.  & xdlev501=="FID"

sum salary_imputed_6m_all if grad_year==2012  & xdlev501=="FID", d


reg salary_imputed_6m i.ses  if xdlev501=="FID" // Not classified is  only slightly lower than the highest category.
							// Then there's a fairly clean gradient.
tobit salary_imputed_6m i.ses if xdlev501=="FID", ul(40000)
							
tab SES12 state_school if SESnc==0  & xdlev501=="FID"
							
tab SES12 pared if SESnc==0 & xdlev501=="FID"
						
			
		* Convert the degree class to dummies
gen FirstTwoOne = degree_class==1|degree_class==2 if degree_class >=1 & degree_class<=5
gen UnClass = degree_class==5 if  degree_class >=1 & degree_class<=5	
	
	
*   *Second paragraph of Results
*******************************
  
  
  tab male if broad_science_grad==1  & xdlev501=="FID"
  tab SES12 SESnc if broad_science_grad==1  & xdlev501=="FID", col
  tab FirstTwoOne UnClass if broad_science_grad==1  & xdlev501=="FID", col
 
 * Corrected numbers for Figure 1: 
 ************************************
	gen female = 1-male
gen HighSES = SES12 if SESnc==0 
gen LowSES = 1-HighSES
tab male female
tab HighSES LowSES
	
	
	
	
	
	
* Figure 1 here!: 
	
egen makeup_group = group(female HighSES FirstTwoOne) 
	replace makeup_group = . if   xdlev501!="FID"  
tab makeup_group	
	
	bys makeup_group : gen n=_n
	list makeup_group female HighSES FirstTwoOne if n==1

label define makeup_group  ///
1 "Male, Low SES, Lower Degree" ///
2 "Male, Low SES, Good Degree" ///
3 "Male, High SES, Lower Degree" ///
4 "Male, High SES, Good Degree" ///
5 "Female, Low SES, Lower Degree" /// 
6 "Female, Low SES, Good Degree" ///
7 "Female, High SES, Lower Degree" ///
8 "Female, High SES, Good Degree"
	label values makeup_group makeup_group
	
	gen HGW		=makeup_group==	8	if makeup_group!=.
gen HGM		=makeup_group==	4	if makeup_group!=.
gen LGW		=makeup_group==	6		if makeup_group!=.
gen LGM		=makeup_group==	2			if makeup_group!=.
		label var HGW "High SES, good degree, female"
		label var LGW "Low SES, good degree, female"	
		label var HGM "High SES, good degree, male"
		label var LGM "Low SES, good degree, male"
	
gen HLW		=makeup_group==	7	if makeup_group!=.
gen HLM		=makeup_group==	3	if makeup_group!=.
gen LLW		=makeup_group==	5		if makeup_group!=.
gen LLM		=makeup_group==	1			if makeup_group!=.
		label var HLW "High SES, lower degree, female"
		label var LLW "Low SES, lower degree, female"	
		label var HLM "High SES,lower degree, male"
		label var LLM "Low SES, lower degree, male"
	
tab makeup_group if broad_science_grad==1 & Internship_6m==1	
tab makeup_group if broad_science_grad==1 & InWork_6m==1
tab makeup_group if broad_science_grad==1 & outcome_cat_6m!=.	
tab makeup_group if broad_science_grad==1 & outcome_cat_42m!=.	
	

* First panel of Fig 1: left to right:
***************************************
	

* Comparing 6 month and 42 months: (Profile of all graduates)
/*	*/
*HGW 
	prtesti   266201  0.2024		16457 0.2294 //**
*LGW
     prtesti  266201  	0.1521		16457 0.1600 //**
*HLW
     prtesti  266201  	0.0693		16457 0.0670 //
*LLW
     prtesti  266201  	0.0726		16457  0.0679 //*
*LLM
     prtesti  266201  	0.0933		16457  0.0757 //** 
*HLM
     prtesti  266201  	0.1046		16457 0.0900 //**
*LGM
     prtesti  266201  	0.1294		16457  0.1286 //
*HGM
     prtesti  266201  	0.1763		16457  0.1813 //

	
	

	
* This is used for Composition of science graduates, and specifically who takes an internship.	
		

* Second panel of Fig 1:  left to right
*******************************************
	
prtest	HGW  if broad_science_grad==1 & (InWork_6m==1 | Internship_6m==1)	,  by(Internship_6m) //**
prtest	LGW if broad_science_grad==1 & (InWork_6m==1 | Internship_6m==1)	,  by(Internship_6m) //**
prtest	HLW if broad_science_grad==1 & (InWork_6m==1 | Internship_6m==1)	,  by(Internship_6m) //
prtest	LLW  if broad_science_grad==1 & (InWork_6m==1 | Internship_6m==1)	,  by(Internship_6m) //**
prtest	LLM if broad_science_grad==1 & (InWork_6m==1 | Internship_6m==1)	,  by(Internship_6m) //**
prtest	HLM if broad_science_grad==1 & (InWork_6m==1 | Internship_6m==1)	,  by(Internship_6m) //*
prtest	LGM if broad_science_grad==1 & (InWork_6m==1 | Internship_6m==1)	,  by(Internship_6m) //**
prtest	HGM if broad_science_grad==1 & (InWork_6m==1 | Internship_6m==1)	,  by(Internship_6m) //**
	
	
********************************************************************************	

	
	
	* Panel 1, comparing six month and 42 months: 
	
gen long_resp = .
replace long_resp = 0 if broad_science_grad==1 & outcome_cat_6m!=. & outcome_cat_42m==. 	
replace long_resp = 1 if broad_science_grad==1 & outcome_cat_6m!=. & outcome_cat_42m!=. 		
	
tab 	makeup_group long_resp, all
	
	
	tab makeup_group Internship_6m if broad_science_grad==1 & (InWork_6m==1 | Internship_6m==1), all
	
	
* Descriptives

	*****************************************************************************
	* Deriving some dependent and explanatory variables: 
	**************************************************
	

sum salary_42m salary_imputed_42m	if broad_science_grad==1 & InWork_42m==1
	
	tab imputation_flag1_42m imputation_flag3_42m if broad_science_grad==1 & InWork_42m==1, miss
	
tab 	salary_imputed_42m	if broad_science_grad==1 & InWork_42m==1 &  (imputation_flag1_42m==1 | imputation_flag3_42m==1)
	
gen salary_impute_tobit = (salary_imputed_42m==40000 | salary_imputed_42m<0)	& (imputation_flag1_42m==1 | imputation_flag3_42m==1)
	
replace salary_imputed_42m = 0 if salary_imputed_42m <=-2105 & 	salary_imputed_42m >=-2106 
	
	tab grad_year if salary_imputed_42m !=.
	
*	CPI all items index https://www.ons.gov.uk/economy/inflationandpriceindices/timeseries/d7bt/mm23
gen salary_imputed_real =.
replace salary_imputed_real = salary_imputed_42m / (80.6/97.1) if grad_year==2003 // January 2007 price level	
replace salary_imputed_real = salary_imputed_42m / (84.9/97.1) if grad_year==2005 // January 2009 price level
replace salary_imputed_real = salary_imputed_42m / (91.3/97.1) if grad_year==2007 // January 2011 price level
replace salary_imputed_real = salary_imputed_42m / (97.1/97.1) if grad_year==2009 // January 2013 price level
	
	
	

	
* Science job: 
* Subject wasn't 'not important'


gen science_job = impo_sub_42m == 1| impo_sub_42m==2 if impo_sub_42m<. //| ()

gen science_essential_job = impo_sub_42m == 1 if impo_sub_42m<.

gen very_satisfied = career_sat==1 if career_sat>=1 & career_sat<=4

* Edit on 9/11/2017 - Dropping if the reported salary is zero, or the imputed salary is negative. 
*replace salary_imputed_42m=1 if salary_imputed_42m == 0 & salary_impute_tobit==1
gen logsalary = ln(salary_imputed_42m) // Those with negative imputed salaries get dropped anyway. 
gen logsalary_real = ln(salary_imputed_real)
tab STEMM if broad_science_grad==1

tab STEMM science_job if broad_science_grad==1, row
tab STEMM science_essential_job if broad_science_grad==1, row
* Bearing in mind we're conditioning on science graduates, so a disproportionate
* number of the possibly STEMM will be actually STEM

*browse science_job science_essent

gen Internship_FirstTwoOne = Internship_6m * FirstTwoOne
gen Internship_sciencejob = Internship_6m * science_job
gen Internship_FirstTwoOne_scijob = Internship_6m * FirstTwoOne * science_job
gen Internship_male = Internship_6m * male
gen Internship_HighSES = Internship_6m * SES12


* Everything is relative to a job not got through personal connections.
gen STEM_definitely = STEMM==1 if STEMM!=.
gen STEM_probably = (STEMM==1|STEMM==3) if STEMM!=.

gen personal_connections_6m = howfoundjob_6m==5

gen Internship_persconnect_6m = Internship_6m * personal_connections_6m	
gen Internship_STEM_6m = Internship_6m * STEM_definitely_6m

gen InWork_persconnect_6m = InWork_6m * personal_connections_6m	
gen InWork_STEM_6m = InWork_6m * STEM_definitely_6m	
	
gen ethnicity_broad = .
replace ethnicity_broad = 1 if ethnicity==10 
replace ethnicity_broad = 2 if ethnicity==21|ethnicity==22|ethnicity==29
replace ethnicity_broad= 	3 if ethnicity==31|ethnicity==32|ethnicity==33|ethnicity==34|ethnicity==39
replace ethnicity_broad	= 4 if ethnicity==40|ethnicity==99|ethnicity==.
label define ethnicity_broad 1 "White" 2 "Black (inc. Afr, Carib, Mixed)" 3 "Asian (inc.South, Chinese, Mixed)" 4 "Other/Not collected"
	label values ethnicity_broad ethnicity_broad
	****************************************************************************
	

	* SUPPLEMENTARY TABLE 5: CHARACTERISTICS BY ESTIMATION SAMPLE - BUILDING UP.
	* DEMOGRAPHICS
	
	* ALSO FIGURE 2: PROPORTIONS FINDING POSITION BY PERSONAL CONNECTIONS OR
	* INITIALLY IN STEM.

* Population of science graduates:
	tab SES_cat if broad_science_grad==1 & xpdlhe!=""
	tab male if broad_science_grad==1 & xpdlhe!=""
	*tab FirstTwoOne if broad_science_grad==1 & xpdlhe!="" // Missing for non-respondents
	tab ethnicity_broad if broad_science_grad==1 & xpdlhe!=""
	tab subject_area if broad_science_grad==1 & xpdlhe!=""

	* Sample of first degree responders at 6 months: 	
		tab SES_cat if broad_science_grad==1 & xpdlhe=="Respondent" & xdlev501=="FID"
	tab male if broad_science_grad==1 & xpdlhe=="Respondent" & xdlev501=="FID"
	tab FirstTwoOne if broad_science_grad==1 & xpdlhe=="Respondent"  & xdlev501=="FID" // Missing for non-respondents
	tab UnClass  if broad_science_grad==1 & xpdlhe=="Respondent"  & xdlev501=="FID" 
	tab ethnicity_broad if broad_science_grad==1 & xpdlhe=="Respondent" & xdlev501=="FID"
		tab subject_area if broad_science_grad==1 & xpdlhe=="Respondent" & xdlev501=="FID"
	
	* Sample of first degree responders at 6 months with complete SES and Degree Class information:
	tab HighSES if broad_science_grad==1 & xpdlhe=="Respondent" & xdlev501=="FID" & makeup_group!=.
	tab male if broad_science_grad==1 & xpdlhe=="Respondent" & xdlev501=="FID"  & makeup_group!=. 
	tab FirstTwoOne if broad_science_grad==1 & xpdlhe=="Respondent"  & xdlev501=="FID"  & makeup_group!=. // Missing for non-respondents
	tab UnClass  if broad_science_grad==1 & xpdlhe=="Respondent"  & xdlev501=="FID"   & makeup_group!=.
	tab makeup_group if broad_science_grad==1 & xpdlhe=="Respondent"  & xdlev501=="FID"  & makeup_group!=.
	tab ethnicity_broad if broad_science_grad==1 & xpdlhe=="Respondent" & xdlev501=="FID" & makeup_group!=.
		tab subject_area if broad_science_grad==1 & xpdlhe=="Respondent" & xdlev501=="FID" & makeup_group!=.
	
	
	* Sample of first-degree responders at 42 months.
	tab SES_cat if broad_science_grad==1 & xpdlhe=="Respondent" & dlhe_long ==1 & xdlev501=="FID"
	tab male if broad_science_grad==1 & xpdlhe=="Respondent" & dlhe_long ==1 & xdlev501=="FID"
	tab FirstTwoOne if broad_science_grad==1 & xpdlhe=="Respondent"  & dlhe_long ==1 & xdlev501=="FID" // Missing for non-respondents
	tab UnClass  if broad_science_grad==1 & xpdlhe=="Respondent"  & dlhe_long ==1  & xdlev501=="FID" 
	tab ethnicity_broad if broad_science_grad==1 & xpdlhe=="Respondent" & dlhe_long ==1  & xdlev501=="FID"
		tab subject_area  if broad_science_grad==1 & xpdlhe=="Respondent" & dlhe_long ==1  & xdlev501=="FID"
	
		* Sample of first-degree responders at 42 months with complete SES and Degree Class information .
	tab SES_cat if broad_science_grad==1 & xpdlhe=="Respondent" & dlhe_long ==1 & xdlev501=="FID"& makeup_group!=.
	tab male if broad_science_grad==1 & xpdlhe=="Respondent" & dlhe_long ==1 & xdlev501=="FID"& makeup_group!=.
	tab FirstTwoOne if broad_science_grad==1 & xpdlhe=="Respondent"  & dlhe_long ==1 & xdlev501=="FID" & makeup_group!=. // Missing for non-respondents
	tab UnClass  if broad_science_grad==1 & xpdlhe=="Respondent"  & dlhe_long ==1  & xdlev501=="FID"  & makeup_group!=.
	tab makeup_group if broad_science_grad==1 & xpdlhe=="Respondent" & dlhe_long ==1  & xdlev501=="FID"  & makeup_group!=.
	tab ethnicity_broad if broad_science_grad==1 & xpdlhe=="Respondent" & dlhe_long ==1  & xdlev501=="FID"& makeup_group!=.
	tab subject_area if broad_science_grad==1 & xpdlhe=="Respondent" & dlhe_long ==1  & xdlev501=="FID"& makeup_group!=.

	
	
 	
*	OUTCOMES AT 6 MONTHS:
	* Sample of first degree responders at 6 months: 	
	tab outcome_cat_6m if broad_science_grad==1 & xpdlhe=="Respondent" & xdlev501=="FID"
	* Sample of first degree responders at 6 months with complete SES information:
		tab outcome_cat_6m if 	 broad_science_grad==1 & xpdlhe=="Respondent" & xdlev501=="FID" & makeup_group!=.
	* Sample of first-degree responders at 42 months.
		tab outcome_cat_6m if 	 broad_science_grad==1 & xpdlhe=="Respondent" & dlhe_long ==1 & xdlev501=="FID"
	* Sample of first-degree responders at 42 months with complete SES and Degree Class information.	
		tab outcome_cat_6m if 	 broad_science_grad==1 & xpdlhe=="Respondent" & dlhe_long ==1 & xdlev501=="FID"& makeup_group!=.
		
		
		sum Internship_6m InWork_6m personal_connections_6m STEM_definitely_6m Internship_persconnect_6m Internship_STEM_6m InWork_persconnect_6m InWork_STEM_6m ///
			 if  (Internship_6m==1 | InWork_6m==1) & broad_science_grad==1 & xpdlhe=="Respondent" & xdlev501=="FID"
		
		* From here need to condition on STEM_definitely_6m not being missing.

		
	* Conditional on being in unpaid/paid or paid work at 6 months:
	tab Internship_6m  if  (Internship_6m==1 | InWork_6m==1) & broad_science_grad==1 & xpdlhe=="Respondent" & xdlev501=="FID"		& STEM_definitely_6m !=.
	tab InWork_6m  if  (Internship_6m==1 | InWork_6m==1) & broad_science_grad==1 & xpdlhe=="Respondent" & xdlev501=="FID"	& STEM_definitely_6m !=.
	tab personal_connections_6m if  (Internship_6m==1 | InWork_6m==1) & broad_science_grad==1 & xpdlhe=="Respondent" & xdlev501=="FID"	& STEM_definitely_6m !=.
	tab STEM_definitely_6m if  (Internship_6m==1 | InWork_6m==1) & broad_science_grad==1 & xpdlhe=="Respondent" & xdlev501=="FID"	& STEM_definitely_6m !=.
	/* Internship AND personal connections:*/ tab Internship_persconnect_6m if  (Internship_6m==1 | InWork_6m==1) & broad_science_grad==1 & xpdlhe=="Respondent" & xdlev501=="FID"	& STEM_definitely_6m !=.
	/* Internship AND STEM: */	tab Internship_STEM_6m if  (Internship_6m==1 | InWork_6m==1) & broad_science_grad==1 & xpdlhe=="Respondent" & xdlev501=="FID"	& STEM_definitely_6m !=.
	/* In Work AND personal connections:*/ tab InWork_persconnect_6m if  (Internship_6m==1 | InWork_6m==1) & broad_science_grad==1 & xpdlhe=="Respondent" & xdlev501=="FID"	& STEM_definitely_6m !=.
	/* In Work AND STEM: */	tab InWork_STEM_6m if  (Internship_6m==1 | InWork_6m==1) & broad_science_grad==1 & xpdlhe=="Respondent" & xdlev501=="FID"	& STEM_definitely_6m !=.
	
		* Conditional on being in unpaid/paid or paid work at 6 months AND complete information on SES and Degree Class:
		tab Internship_6m  if  (Internship_6m==1 | InWork_6m==1) & broad_science_grad==1 & xpdlhe=="Respondent" & xdlev501=="FID" & makeup_group!=.	& STEM_definitely_6m !=.
	tab InWork_6m  if  (Internship_6m==1 | InWork_6m==1) & broad_science_grad==1 & xpdlhe=="Respondent" & xdlev501=="FID" & makeup_group!=.	& STEM_definitely_6m !=.
	tab personal_connections_6m if  (Internship_6m==1 | InWork_6m==1) & broad_science_grad==1 & xpdlhe=="Respondent" & xdlev501=="FID" & makeup_group!=.	& STEM_definitely_6m !=.
	tab STEM_definitely_6m if  (Internship_6m==1 | InWork_6m==1) & broad_science_grad==1 & xpdlhe=="Respondent" & xdlev501=="FID" & makeup_group!=.	& STEM_definitely_6m !=.
	/* Internship AND personal connections:*/ tab Internship_persconnect_6m if  (Internship_6m==1 | InWork_6m==1) & broad_science_grad==1 & xpdlhe=="Respondent" & xdlev501=="FID" & makeup_group!=.	& STEM_definitely_6m !=.
	/* Internship AND STEM: */	tab Internship_STEM_6m if  (Internship_6m==1 | InWork_6m==1) & broad_science_grad==1 & xpdlhe=="Respondent" & xdlev501=="FID" & makeup_group!=.	& STEM_definitely_6m !=.
	/* In Work AND personal connections:*/ tab InWork_persconnect_6m if  (Internship_6m==1 | InWork_6m==1) & broad_science_grad==1 & xpdlhe=="Respondent" & xdlev501=="FID" & makeup_group!=.	& STEM_definitely_6m !=.
	/* In Work AND STEM: */	tab InWork_STEM_6m if  (Internship_6m==1 | InWork_6m==1) & broad_science_grad==1 & xpdlhe=="Respondent" & xdlev501=="FID" & makeup_group!=.	& STEM_definitely_6m !=.
	
	* * Conditional on being in unpaid/paid or paid work at 6 months AND being interviewed after 42 months
	tab Internship_6m  if  (Internship_6m==1 | InWork_6m==1) & broad_science_grad==1 & xpdlhe=="Respondent" & dlhe_long ==1  & xdlev501=="FID"	& STEM_definitely_6m !=.
	tab InWork_6m  if  (Internship_6m==1 | InWork_6m==1) & broad_science_grad==1 & xpdlhe=="Respondent" & dlhe_long ==1  & xdlev501=="FID"	& STEM_definitely_6m !=.
	tab personal_connections_6m if  (Internship_6m==1 | InWork_6m==1) & broad_science_grad==1 & xpdlhe=="Respondent" & dlhe_long ==1  & xdlev501=="FID"	& STEM_definitely_6m !=.
	tab STEM_definitely_6m if  (Internship_6m==1 | InWork_6m==1) & broad_science_grad==1 & xpdlhe=="Respondent" & dlhe_long ==1  & xdlev501=="FID"	& STEM_definitely_6m !=.
	/* Internship AND personal connections:*/ tab Internship_persconnect_6m if  (Internship_6m==1 | InWork_6m==1) & broad_science_grad==1 & xpdlhe=="Respondent" & dlhe_long ==1  & xdlev501=="FID"	& STEM_definitely_6m !=.
	/* Internship AND STEM: */	tab Internship_STEM_6m if  (Internship_6m==1 | InWork_6m==1) & broad_science_grad==1 & xpdlhe=="Respondent" & dlhe_long ==1  & xdlev501=="FID"	& STEM_definitely_6m !=.
	/* In Work AND personal connections:*/ tab InWork_persconnect_6m if  (Internship_6m==1 | InWork_6m==1) & broad_science_grad==1 & xpdlhe=="Respondent" & dlhe_long ==1  & xdlev501=="FID"	& STEM_definitely_6m !=.
	/* In Work AND STEM: */	tab InWork_STEM_6m if  (Internship_6m==1 | InWork_6m==1) & broad_science_grad==1 & xpdlhe=="Respondent" & dlhe_long ==1  & xdlev501=="FID"	& STEM_definitely_6m !=.
	
* Conditional on being in unpaid/paid or paid work at 6 months AND complete information on SES AND and Degree Class being interviewed after 42 months
		tab Internship_6m  if  (Internship_6m==1 | InWork_6m==1) & broad_science_grad==1 & xpdlhe=="Respondent" & dlhe_long ==1  & xdlev501=="FID" & makeup_group!=.	& STEM_definitely_6m !=.
	tab InWork_6m  if  (Internship_6m==1 | InWork_6m==1) & broad_science_grad==1 & xpdlhe=="Respondent" & dlhe_long ==1  & xdlev501=="FID"	 & makeup_group!=. & STEM_definitely_6m !=.
	tab personal_connections_6m if  (Internship_6m==1 | InWork_6m==1) & broad_science_grad==1 & xpdlhe=="Respondent" & dlhe_long ==1  & xdlev501=="FID" & makeup_group!=.	& STEM_definitely_6m !=.
	tab STEM_definitely_6m if  (Internship_6m==1 | InWork_6m==1) & broad_science_grad==1 & xpdlhe=="Respondent" & dlhe_long ==1  & xdlev501=="FID" & makeup_group!=.	& STEM_definitely_6m !=.
	/* Internship AND personal connections:*/ tab Internship_persconnect_6m if  (Internship_6m==1 | InWork_6m==1) & broad_science_grad==1 & xpdlhe=="Respondent" & dlhe_long ==1  & xdlev501=="FID" & makeup_group!=.	& STEM_definitely_6m !=.
	/* Internship AND STEM: */	tab Internship_STEM_6m if  (Internship_6m==1 | InWork_6m==1) & broad_science_grad==1 & xpdlhe=="Respondent" & dlhe_long ==1  & xdlev501=="FID" & makeup_group!=.	& STEM_definitely_6m !=.
	/* In Work AND personal connections:*/ tab InWork_persconnect_6m if  (Internship_6m==1 | InWork_6m==1) & broad_science_grad==1 & xpdlhe=="Respondent" & dlhe_long ==1  & xdlev501=="FID" & makeup_group!=.	& STEM_definitely_6m !=.
	/* In Work AND STEM: */	tab InWork_STEM_6m if  (Internship_6m==1 | InWork_6m==1) & broad_science_grad==1 & xpdlhe=="Respondent" & dlhe_long ==1  & xdlev501=="FID" & makeup_group!=.	& STEM_definitely_6m !=.
	

	* SUPPLEMENTARY TABLE 1: : LONGITUDINAL SURVEY RESPONSE AS A FUNCTION OF DEMOGRAPHICS AND EARLY OUTCOMES
	
	
* 3.5 year survey deliberately over-sampled minorities, but may also have 
* differential response rates according to demographic characteristics, and 
* indeed initial labour market outcomes. 

* There does not appear to be a differential according to internship participation
* in either the raw data or other-things-equal regression, but those initially in 
* STEM jobs do appear to be more likely to respond later. We model this directly...
* and in regression analysis below weight responses to the profile of 6-months survey respondents.
* (who are slightly more white, female and high-SES than the general population)
	
	recode SES_cat (-1=98) (-2=99)
	label define SES_cat 98 "Not classifed" 99 "Not collected", add
	label values SES_cat SES_cat 
	
reg long_resp female ib1.SES_cat FirstTwoOne UnClass ib1.ethnicity_broad /* ?? */ ///
	Internship_6m personal_connections_6m STEM_definitely_6m  /*Internship_persconnect_6m Internship_STEM_6m*/ if   (Internship_6m==1 | InWork_6m==1) & broad_science_grad==1 & xpdlhe=="Respondent" & xdlev501=="FID"


reg long_resp female ib1.SES_cat FirstTwoOne UnClass ib1.ethnicity_broad /* ?? */ ///
	Internship_6m personal_connections_6m STEM_definitely_6m Internship_persconnect_6m Internship_STEM_6m if   (Internship_6m==1 | InWork_6m==1) & broad_science_grad==1 & xpdlhe=="Respondent" & xdlev501=="FID"
	

	
reg long_resp ib1.makeup_group ib1.ethnicity_broad /* ?? */ ///
	Internship_6m personal_connections_6m STEM_definitely_6m /*Internship_persconnect_6m Internship_STEM_6m*/   if  (Internship_6m==1 | InWork_6m==1) & broad_science_grad==1 & xpdlhe=="Respondent" & xdlev501=="FID"
	
	
reg long_resp ib1.makeup_group ib1.ethnicity_broad /* ?? */ ///
	Internship_6m personal_connections_6m STEM_definitely_6m Internship_persconnect_6m Internship_STEM_6m if    (Internship_6m==1 | InWork_6m==1) & broad_science_grad==1 & xpdlhe=="Respondent" & xdlev501=="FID"


* The thing they suggest is: 
* "Model survey response directly and incorporate into the results".

* If we did this I would choose the four specs: Two linear, two probit, latter to derive probabilities to use as weights...

reg long_resp female ib0.SES_cat FirstTwoOne UnClass  ib1.ethnicity_broad /* ?? */ ///
	Internship_6m personal_connections_6m STEM_definitely_6m Internship_persconnect_6m Internship_STEM_6m if   (Internship_6m==1 | InWork_6m==1) & broad_science_grad==1 & xpdlhe=="Respondent" & xdlev501=="FID"
estimates store xb_long1
 probit long_resp female ib0.SES_cat FirstTwoOne UnClass ib1.ethnicity_broad /* ?? */ ///
	Internship_6m personal_connections_6m STEM_definitely_6m Internship_persconnect_6m Internship_STEM_6m if   (Internship_6m==1 | InWork_6m==1) & broad_science_grad==1 & xpdlhe=="Respondent" & xdlev501=="FID"
capture noisily drop pr_long1
	predict pr_long1, pr	
margins, dydx( female ib0.SES_cat FirstTwoOne UnClass ib1.ethnicity_broad /* ?? */ ///
	Internship_6m personal_connections_6m STEM_definitely_6m Internship_persconnect_6m Internship_STEM_6m)
estimates store pr_long1
reg long_resp female ib0.SES_cat FirstTwoOne   ib1.ethnicity_broad  /*??*/ ///
	Internship_6m personal_connections_6m STEM_definitely_6m Internship_persconnect_6m Internship_STEM_6m if    (Internship_6m==1 | InWork_6m==1) & broad_science_grad==1 & xpdlhe=="Respondent" & xdlev501=="FID" & makeup_group!=.
estimates store xb_long2
qui: probit long_resp female ib0.SES_cat FirstTwoOne ib1.ethnicity_broad /* ?? */ ///
	Internship_6m personal_connections_6m STEM_definitely_6m Internship_persconnect_6m Internship_STEM_6m if    (Internship_6m==1 | InWork_6m==1) & broad_science_grad==1 & xpdlhe=="Respondent" & xdlev501=="FID" & makeup_group!=.
capture noisily drop pr_long2
	predict pr_long2, pr	
margins, dydx(female ib0.SES_cat FirstTwoOne ib1.ethnicity_broad /* ?? */ ///
	Internship_6m personal_connections_6m STEM_definitely_6m Internship_persconnect_6m Internship_STEM_6m)
estimates store pr_long2

cd \\isersds.essex.ac.uk\DLS$\special_Angus\Sciences
esttab xb_long1 pr_long1 xb_long2 pr_long2 ///
using "Follow_up_survey_participation.csv", csv cells(b(star fmt(%9.3f)) se(par fmt(%9.3f))) drop(_cons) stats(N) ///
star(* 0.1 ** 0.05 *** 0.01) legend uns replace title("")

sum long_resp if _est_xb_long1==1
sum long_resp if _est_xb_long2==1
	
	
		

	
* So essentially - the follow-up survey is positively selected on accessing science professions
tab STEM_definitely_6m if Internship_6m==1 & broad_science_grad==1
tab STEM_definitely_6m if InWork_6m==1 & broad_science_grad==1
	
	* This means we end up with slightly more
	
	* What are the implications of this??? 
	
	
	
	* TABLE 1: DEMOGRAPHICS  BY ACTIVITY AFTER 6 MONTHS.
	
	*(This needs a two-sample test of difference in proportions)
	
*e.g. Per cent high SES , between those In paid work and in unpaid work. 
	
	
tab SES_cat, gen(SEScatd)	
rename (SEScatd1 SEScatd2 SEScatd3 SEScatd4) (SEScatd0 SEScatd1 SEScatd98 SEScatd99)
	
	tab ethnicity_broad, gen(ethnic_catd)
	
*****************************************************************************

	
prtest female if _est_xb_long1==1, by(Internship_6m)
prtest female if _est_xb_long2==1, by(Internship_6m)
		
prtest SEScatd1 if _est_xb_long1==1, by(Internship_6m)
prtest HighSES if _est_xb_long2==1, by(Internship_6m)

prtest SEScatd0 if _est_xb_long1==1, by(Internship_6m)
prtest LowSES if _est_xb_long2==1, by(Internship_6m)
	
prtest SEScatd98 if _est_xb_long1==1, by(Internship_6m)
*prtest SESnc if _est_xb_long2==1, by(Internship_6m)	
	
prtest FirstTwoOne	if _est_xb_long1==1, by(Internship_6m)
prtest FirstTwoOne	if _est_xb_long2==1, by(Internship_6m)	
	
prtest UnClass	if _est_xb_long1==1, by(Internship_6m)
*prtest UnClass	if _est_xb_long2==1, by(Internship_6m)		
	
prtest ethnic_catd1	if _est_xb_long1==1, by(Internship_6m)
prtest ethnic_catd1	if _est_xb_long2==1, by(Internship_6m)		

prtest ethnic_catd2	if _est_xb_long1==1, by(Internship_6m)
prtest ethnic_catd2	if _est_xb_long2==1, by(Internship_6m)	
	
prtest ethnic_catd3	if _est_xb_long1==1, by(Internship_6m)
prtest ethnic_catd3	if _est_xb_long2==1, by(Internship_6m)	
	
prtest ethnic_catd4	if _est_xb_long1==1, by(Internship_6m)
prtest ethnic_catd4	if _est_xb_long2==1, by(Internship_6m)


* Still run robustness check for cases where SES is own rather than parents'. 


* So we're **inflating** up to January 2013
	
* New table 0
***********

tab outcome_cat_6m grad_year, col 

tab outcome_cat_42m grad_year, col


tab outcome_cat_6m grad_year if broad_science_grad==1, col 

tab outcome_cat_42m grad_year if broad_science_grad==1, col

tab subject_area if broad_science==1

	
tab outcome_cat_6m if broad_science_grad==1 
tab outcome_cat_42m if broad_science_grad==1 

tab outcome_cat_6m  HighSES if broad_science_grad==1 , col

tab outcome_cat_6m  female if broad_science_grad==1 , col
	
tab outcome_cat_6m  FirstTwoOne if broad_science_grad==1 , col
	
	
	
	* SUGGEST REMOVING THIS - HAVE REPLACED WITH A TABLE IN THE MAIN BODY.
	* Supplementary Table 1, Panel A: Adding p-values (because need to express these in the text
	* even if not in the table)
	
	tab outcome_cat_6m if broad_science_grad==1 & xpdlhe=="Respondent" & xdlev501=="FID"
	
	* For revisions: We need standard errors in here.. 
	***********************************
	
foreach thing in   InWork InStudy Internship Somethingelse  {
di "*********"
di "`thing'"
di "********"
di ""
foreach thing2 in HighSES female FirstTwoOne {
di ""
di "`thing2'"
prtest `thing'_6m    if broad_science_grad==1 & xpdlhe=="Respondent" & xdlev501=="FID" , by(`thing2')
di ""
di ""
local se_`thing'_`thing2' = r(z)
local zp_`thing'_`thing2' = normal(`se_`thing'_`thing2'')
 if `zp_`thing'_`thing2'' >=0 & `zp_`thing'_`thing2''<0.5 {
 local p_`thing'_`thing2' = round(2*`zp_`thing'_`thing2'', 0.001)
 }
 if `zp_`thing'_`thing2'' >=0.5 & `zp_`thing'_`thing2''<=1 {
local p_`thing'_`thing2' = round(2*(1-`zp_`thing'_`thing2''), 0.001)
 }
 local pr_`thing'_`thing2'_y = round(100*r(P_2), 0.001)
 local pr_`thing'_`thing2'_n = round(100*r(P_1), 0.001)
 local diff_`thing'_`thing2' = round(100* (r(P_2) - r(P_1)), 0.001)
 local N_`thing'_`thing2'_y = r(N_2)
 local N_`thing'_`thing2'_n = r(N_1)
 local se_`thing'_`thing2' = round(100*(r(se_diff)), 0.001)
 di ""
 di ""
 di ""
di ""
}	
}


 tab outcome_cat_6m  if broad_science_grad==1

di "(`pr_InWork_HighSES_y' , `pr_InWork_HighSES_n' 				, `pr_InWork_female_y'		 , `pr_InWork_female_n' 			, `pr_InWork_FirstTwoOne_y' 			, `pr_InWork_FirstTwoOne_n' 		\ "
di "			.		  , `diff_InWork_HighSES'  				,				.	 		 , `diff_InWork_female'  		,					 . 				, `diff_InWork_FirstTwoOne ' 		 	\ "
di "			.		  ,	`se_InWork_HighSES' 				,				.	 		 ,	`se_InWork_female' 		,					 . 				,	`se_InWork_FirstTwoOne' 		 \	 "
di "`pr_InStudy_HighSES_y' , `pr_InStudy_HighSES_n' 				, `pr_InStudy_female_y'		 , `pr_InStudy_female_n' 		, `pr_InStudy_FirstTwoOne_y' 		, `pr_InStudy_FirstTwoOne_n' 		 	\ "
di "			.		  , `diff_InStudy_HighSES'  			,				.	  		, `diff_InStudy_female'  		,					.  				, `diff_InStudy_FirstTwoOne'  			 \ "
di "			.		  ,	`se_InStudy_HighSES'  				,				.	  		,	`se_InStudy_female'  		,					.  				,	`se_InStudy_FirstTwoOne'  		 	\	"
di "`pr_Internship_HighSES_y' , `pr_Internship_HighSES_n' 		, `pr_Internship_female_y' 	, `pr_Internship_female_n' 		, `pr_Internship_FirstTwoOne_y' 		, `pr_Internship_FirstTwoOne_n'  \ "
di "			.		  , `diff_Internship_HighSES'  			,					.  		, `diff_Internship_female'  	,					.  				, `diff_Internship_FirstTwoOne'  	 \ "
di "			.		  ,	`se_Internship_HighSES'  			,					. 		 ,	`se_Internship_female'  		,					.  				,	`se_Internship_FirstTwoOne'  	 \	"	  
di "`pr_Somethingelse_HighSES_y' , `pr_Somethingelse_HighSES_n'	 , `pr_Somethingelse_female_y' , `pr_Somethingelse_female_n'	 , `pr_Somethingelse_FirstTwoOne_y' 	, `pr_Somethingelse_FirstTwoOne_n'	  \ "
di "			.		  , `diff_Somethingelse_HighSES'  		 ,					.  		, `diff_Somethingelse_female'  	 , 					. 				 , `diff_Somethingelse_FirstTwoOne'  		   \ "
di "			.		  ,	`se_Somethingelse_HighSES' 			 ,					.  		,	`se_Somethingelse_female' 	,	 				.	 			 ,	`se_Somethingelse_FirstTwoOne' 		  \		"
di "	`N_InWork_HighSES_y'	 ,		`N_InWork_HighSES_n'	 ,		`N_InWork_female_y'	 ,		`N_InWork_female_n'		,		`N_InWork_FirstTwoOne_y'	 ,		`N_InWork_FirstTwoOne_n'		) "


matrix define whatpeopledo = 	 ///
(`pr_InWork_HighSES_y' , `pr_InWork_HighSES_n' 				, `pr_InWork_female_y'		 , `pr_InWork_female_n' 			, `pr_InWork_FirstTwoOne_y' 			, `pr_InWork_FirstTwoOne_n' 		\ ///
			.		  , `diff_InWork_HighSES'  				,				.	 		 , `diff_InWork_female'  		,					 . 				, `diff_InWork_FirstTwoOne ' 		 	\  ///
			.		  ,	`se_InWork_HighSES' 				,				.	 		 ,	`se_InWork_female' 		,					 . 				,	`se_InWork_FirstTwoOne' 		 \	 ///
			.		  ,	`p_InWork_HighSES' 				,				.	 		 ,	`p_InWork_female' 		,					 . 				,	`p_InWork_FirstTwoOne' 		 \	 ///
			`pr_InStudy_HighSES_y' , `pr_InStudy_HighSES_n' 				, `pr_InStudy_female_y'		 , `pr_InStudy_female_n' 		, `pr_InStudy_FirstTwoOne_y' 		, `pr_InStudy_FirstTwoOne_n' 		 	\ ///
			.		  , `diff_InStudy_HighSES'  			,				.	  		, `diff_InStudy_female'  		,					.  				, `diff_InStudy_FirstTwoOne'  			 \ ///
			.		  ,	`se_InStudy_HighSES'  				,				.	  		,	`se_InStudy_female'  		,					.  				,	`se_InStudy_FirstTwoOne'  		 	\	 ///
			.		  ,	`p_InStudy_HighSES'  				,				.	  		,	`p_InStudy_female'  		,					.  				,	`p_InStudy_FirstTwoOne'  		 	\	 ///
			`pr_Internship_HighSES_y' , `pr_Internship_HighSES_n' 		, `pr_Internship_female_y' 	, `pr_Internship_female_n' 		, `pr_Internship_FirstTwoOne_y' 		, `pr_Internship_FirstTwoOne_n'  \ ///
			.		  , `diff_Internship_HighSES'  			,					.  		, `diff_Internship_female'  	,					.  				, `diff_Internship_FirstTwoOne'  	 \ ///
			.		  ,	`se_Internship_HighSES'  			,					. 		 ,	`se_Internship_female'  		,					.  				,	`se_Internship_FirstTwoOne'  	 \					 ///	  
			.		  ,	`p_Internship_HighSES'  			,					. 		 ,	`p_Internship_female'  		,					.  				,	`p_Internship_FirstTwoOne'  	 \					 ///	  
			`pr_Somethingelse_HighSES_y' , `pr_Somethingelse_HighSES_n'	 , `pr_Somethingelse_female_y' , `pr_Somethingelse_female_n'	 , `pr_Somethingelse_FirstTwoOne_y' 	, `pr_Somethingelse_FirstTwoOne_n'	  \ ///
			.		  , `diff_Somethingelse_HighSES'  		 ,					.  		, `diff_Somethingelse_female'  	 , 					. 				 , `diff_Somethingelse_FirstTwoOne'  		   \ ///
			.		  ,	`se_Somethingelse_HighSES' 			 ,					.  		,	`se_Somethingelse_female' 	,	 				.	 			 ,	`se_Somethingelse_FirstTwoOne' 		  \				 ///
			.		  ,	`p_Somethingelse_HighSES' 			 ,					.  		,	`p_Somethingelse_female' 	,	 				.	 			 ,	`p_Somethingelse_FirstTwoOne' 		  \				 ///
			`N_InWork_HighSES_y'	 ,		`N_InWork_HighSES_n'	 ,		`N_InWork_female_y'	 ,		`N_InWork_female_n'		,		`N_InWork_FirstTwoOne_y'	 ,		`N_InWork_FirstTwoOne_n'		)


matrix list whatpeopledo
putexcel set "\\isersds.essex.ac.uk\DLS$\special_Angus\Sciences\what_people_do_20190306.xlsx", replace
putexcel B4=matrix(whatpeopledo) // Not giving us the names yet.
	
	
	
* "Who takes unpaid work?" paragraph	
**************************************
	
prtest HighSES   if broad_science_grad==1 & (InWork_6m==1 | Internship_6m==1)	,  by(Internship_6m) 	
	prtest female   if broad_science_grad==1 & (InWork_6m==1 | Internship_6m==1)	,  by(Internship_6m) 
prtest FirstTwoOne   if broad_science_grad==1 & (InWork_6m==1 | Internship_6m==1)	& UnClass==0,  by(Internship_6m) 	// Assume this is conditional on degree class being recorded

	prtest HGW   if broad_science_grad==1 & (InWork_6m==1 | Internship_6m==1)	,  by(Internship_6m) 
	
	* prtest FirstTwoOne   if broad_science_grad==1 & (InWork_6m==1 | Internship_6m==1)	,  by(Internship_6m) 

*******************************************************************************
*Building up 

* Figure to quote in text

sum salary_imputed_real if grad_year ==2003, d
sum salary_imputed_real if grad_year ==2005, d
sum salary_imputed_real if grad_year ==2007, d
sum salary_imputed_real if grad_year ==2009, d

sum logsalary_real if grad_year ==2003, d
sum logsalary_real if grad_year ==2005, d
sum logsalary_real if grad_year ==2007, d
sum logsalary_real if grad_year ==2009, d


* PARAGRAPH:

gen pw_long1 = 1/pr_long1
gen pw_long2 = 1/pr_long2
proportion InWork_42m if  (Internship_6m==1 | InWork_6m==1) & broad_science_grad==1 & xpdlhe=="Respondent" & xdlev501=="FID"


* Outcomes, conditional on being in paid or unpaid work 6 months after graduation
proportion InWork_42m if outcome_cat_42m!=. & (Internship_6m==1 | InWork_6m==1) & broad_science_grad==1 & xpdlhe=="Respondent" & xdlev501=="FID"  [pw=pw_long1]
proportion Internship_42m if outcome_cat_42m!=. &  (Internship_6m==1 | InWork_6m==1) & broad_science_grad==1 & xpdlhe=="Respondent" & xdlev501=="FID"  [pw=pw_long1]
proportion InStudy_42m if outcome_cat_42m!=. & (Internship_6m==1 | InWork_6m==1) & broad_science_grad==1 & xpdlhe=="Respondent" & xdlev501=="FID"  [pw=pw_long1]
proportion Somethingelse_42m if outcome_cat_42m!=. & (Internship_6m==1 | InWork_6m==1) & broad_science_grad==1 & xpdlhe=="Respondent" & xdlev501=="FID"  [pw=pw_long1]


* Estimate of the mean
tobit salary_imputed_real 	if broad_science_grad==1 & InWork_42m==1 & broad_science_grad==1 & xpdlhe=="Respondent" & xdlev501=="FID" [pw=pw_long1], ll(0) ul(40000) 
	
	
proportion STEM_definitely 	if broad_science_grad==1 & InWork_42m==1 & broad_science_grad==1 & xpdlhe=="Respondent" & xdlev501=="FID" [pw=pw_long1]
	
* For text and for Table 2 in supplementary materials - just workers and interns at 6 months. Need to control for cohort of graduation
tobit salary_imputed_real Internship_6m    FirstTwoOne  male  SES12       UnClass  SESnc ib2003.grad_year	if broad_science_grad==1 & InWork_42m==1 & (Internship_6m==1 | InWork_6m==1)  & xpdlhe=="Respondent" & xdlev501=="FID"  [pw=pw_long1], ll(0) ul(40000) 


* Other things equal: 

tobit logsalary_real 	  Internship_6m    FirstTwoOne  male  SES12       UnClass  SESnc ib1.ethnicity_broad ib2003.grad_year   if broad_science_grad==1 & InWork_42m==1 & (Internship_6m==1 | InWork_6m==1) & xpdlhe=="Respondent" & xdlev501=="FID"  [pw=pw_long1], ll(0) ul(10.59662) 	
estimates store tob_logsal1

tobit logsalary_real 	  Internship_6m  personal_connections_6m  Internship_persconnect_6m  FirstTwoOne  male  SES12       UnClass  SESnc   ib1.ethnicity_broad ib2003.grad_year    if broad_science_grad==1 & InWork_42m==1 & (Internship_6m==1 | InWork_6m==1) & xpdlhe=="Respondent" & xdlev501=="FID"  [pw=pw_long1], ll(0) ul(10.59662) 	
estimates store tob_logsal2

tobit logsalary_real 	  Internship_6m  STEM_definitely_6m Internship_STEM_6m  FirstTwoOne  male  SES12       UnClass  SESnc   ib1.ethnicity_broad ib2003.grad_year    if broad_science_grad==1 & InWork_42m==1 & (Internship_6m==1 | InWork_6m==1) & xpdlhe=="Respondent" & xdlev501=="FID"  [pw=pw_long1], ll(0) ul(10.59662) 	
estimates store tob_logsal3


reg STEM_definitely  	   Internship_6m   FirstTwoOne  male  SES12       UnClass  SESnc  ib1.ethnicity_broad ib2003.grad_year  if broad_science_grad==1 & InWork_42m==1 & (Internship_6m==1 | InWork_6m==1) & xpdlhe=="Respondent" & xdlev501=="FID"  [pw=pw_long1]
estimates store reg_stem1


reg STEM_definitely  	   Internship_6m   personal_connections_6m  Internship_persconnect_6m  FirstTwoOne  male  SES12       UnClass  SESnc  ib1.ethnicity_broad ib2003.grad_year   if broad_science_grad==1 & InWork_42m==1 & (Internship_6m==1 | InWork_6m==1) & xpdlhe=="Respondent" & xdlev501=="FID"  [pw=pw_long1]
estimates store reg_stem2


reg STEM_definitely  	   Internship_6m  STEM_definitely_6m Internship_STEM_6m  FirstTwoOne  male  SES12       UnClass  SESnc  ib1.ethnicity_broad ib2003.grad_year   if broad_science_grad==1 & InWork_42m==1 & (Internship_6m==1 | InWork_6m==1) & xpdlhe=="Respondent" & xdlev501=="FID"  [pw=pw_long1]
estimates store reg_stem3


cd \\isersds.essex.ac.uk\DLS$\special_Angus\Sciences

esttab tob_logsal1 tob_logsal2  tob_logsal3  using "supptab2_pt1_20190306.csv", csv cells(b(star fmt(%9.3f)) se(par fmt(%9.3f))) drop(_cons) stats(N) star(* 0.05 ** 0.01) legend uns replace title("Differences in outcomes 3.5 years after graduation")

esttab  reg_stem1  reg_stem2   reg_stem3 using "supptab2_pt2_20190306.csv", csv cells(b(star fmt(%9.3f)) se(par fmt(%9.3f))) drop(_cons) stats(N) star(* 0.05 ** 0.01) legend uns replace title("Differences in outcomes 3.5 years after graduation")


* Robustness checks:

* Excluding all imputed salaries: 
 
/*reg logsalary_real 	  Internship_6m    FirstTwoOne  male  SES12       UnClass  SESnc  ib1.ethnicity_broad ib2003.grad_year   if broad_science_grad==1 & InWork_42m==1 & (Internship_6m==1 | InWork_6m==1) & xpdlhe=="Respondent" & xdlev501=="FID" & imputation_flag1_42m==0 &  imputation_flag3_42m==0 	  [pw=pw_long1]
estimates store reg_logsal_noimp1
 */
 reg  logsalary_real 	  Internship_6m  personal_connections_6m  Internship_persconnect_6m  FirstTwoOne  male  SES12       UnClass  SESnc   ib1.ethnicity_broad ib2003.grad_year    if broad_science_grad==1 & InWork_42m==1 & (Internship_6m==1 | InWork_6m==1) & xpdlhe=="Respondent" & xdlev501=="FID" & imputation_flag1_42m==0 &  imputation_flag3_42m==0 	  [pw=pw_long1]
estimates store reg_logsal_noimp2

reg logsalary_real 	  Internship_6m  STEM_definitely_6m Internship_STEM_6m  FirstTwoOne  male  SES12       UnClass  SESnc ib1.ethnicity_broad   ib2003.grad_year    if broad_science_grad==1 & InWork_42m==1 & (Internship_6m==1 | InWork_6m==1) & xpdlhe=="Respondent" & xdlev501=="FID" & imputation_flag1_42m==0 &  imputation_flag3_42m==0  [pw=pw_long1]
estimates store reg_logsal_noimp3

tobit  logsalary_real 	  Internship_6m  personal_connections_6m  Internship_persconnect_6m  FirstTwoOne  male  SES12       UnClass  SESnc   ib1.ethnicity_broad ib2003.grad_year    if broad_science_grad==1 & InWork_42m==1 & (Internship_6m==1 | InWork_6m==1) & xpdlhe=="Respondent" & xdlev501=="FID" & age_group>=1 & age_group<=3  [pw=pw_long1], ll(0) ul(10.59662) 	
estimates store tob_logsal_young2

tobit logsalary_real 	  Internship_6m  STEM_definitely_6m Internship_STEM_6m  FirstTwoOne  male  SES12       UnClass  SESnc ib1.ethnicity_broad   ib2003.grad_year    if broad_science_grad==1 & InWork_42m==1 & (Internship_6m==1 | InWork_6m==1) & xpdlhe=="Respondent" & xdlev501=="FID"   & age_group>=1 & age_group<=3    [pw=pw_long1], ll(0) ul(10.59662) 	
estimates store tob_logsal_young3

reg STEM_definitely  	   Internship_6m   personal_connections_6m  Internship_persconnect_6m  FirstTwoOne  male  SES12       UnClass  SESnc  ib1.ethnicity_broad ib2003.grad_year   if broad_science_grad==1 & InWork_42m==1 & (Internship_6m==1 | InWork_6m==1) & xpdlhe=="Respondent" & xdlev501=="FID"  & age_group>=1 & age_group<=3   [pw=pw_long1]
estimates store reg_stem_young2


reg STEM_definitely  	   Internship_6m  STEM_definitely_6m Internship_STEM_6m  FirstTwoOne  male  SES12       UnClass  SESnc  ib1.ethnicity_broad ib2003.grad_year   if broad_science_grad==1 & InWork_42m==1 & (Internship_6m==1 | InWork_6m==1) & xpdlhe=="Respondent" & xdlev501=="FID"   & age_group>=1 & age_group<=3    [pw=pw_long1]
estimates store reg_stem_young3


cd \\isersds.essex.ac.uk\DLS$\special_Angus\Sciences

esttab /*reg_logsal_noimp1 */ reg_logsal_noimp2   reg_logsal_noimp3  tob_logsal_young2   tob_logsal_young3 reg_stem_young2   reg_stem_young3 using "supptab6_noimpute_young_a_20190313.csv", csv cells(b(star fmt(%9.3f)) se(par fmt(%9.3f))) drop(_cons) stats(N) star(* 0.05 ** 0.01) legend uns replace title("Differences in outcomes 3.5 years after graduation - No imputation")


* Are some internships better than others
********************************************


*tab personal_connections_6m Internship_6m if (Internship_6m==1|InWork_6m==1) & broad_science_grad==1, col
*************

* Revised Figure 2:
tab STEM_definitely_6m if broad_science_grad==1 & (Internship_6m==1 /*| InWork_6m==1*/) & xpdlhe=="Respondent" & xdlev501=="FID"
tab STEM_definitely_6m  if broad_science_grad==1 & (/*Internship_6m==1 | */InWork_6m==1) & xpdlhe=="Respondent" & xdlev501=="FID"
tab personal_connections_6m if  (Internship_6m==1/*|InWork_6m==1*/) & broad_science_grad==1 & xpdlhe=="Respondent" & xdlev501=="FID"
tab personal_connections_6m if  (/*Internship_6m==1|*/InWork_6m==1) & broad_science_grad==1 & xpdlhe=="Respondent" & xdlev501=="FID"


tab STEM_definitely_6m if  (Internship_6m==1/*|InWork_6m==1*/) & broad_science_grad==1  & xpdlhe=="Respondent" & xdlev501=="FID"
tab STEM_definitely_6m if  (/*Internship_6m==1|*/InWork_6m==1) & broad_science_grad==1  & xpdlhe=="Respondent" & xdlev501=="FID"

tab STEM_definitely_6m personal_connections_6m if  (Internship_6m==1/*|InWork_6m==1*/) & broad_science_grad==1  & xpdlhe=="Respondent" & xdlev501=="FID", cell
tab STEM_definitely_6m personal_connections_6m if  (/*Internship_6m==1|*/InWork_6m==1) & broad_science_grad==1  & xpdlhe=="Respondent" & xdlev501=="FID", cell

************

* Table 3: 
*************


*Part 1:
reg personal_connections_6m Internship_6m    female  SES12       FirstTwoOne  SESnc  UnClass ib1.ethnicity_broad ib2003.grad_year   if (Internship_6m==1|InWork_6m==1) & broad_science_grad==1   & xpdlhe=="Respondent" & xdlev501=="FID"
estimates store perscon_all
reg personal_connections_6m               female  SES12    FirstTwoOne     SESnc   UnClass  ib1.ethnicity_broad ib2003.grad_year   if (Internship_6m==1) & broad_science_grad==1   & xpdlhe=="Respondent" & xdlev501=="FID"
estimates store perscon_int
reg personal_connections_6m                female  SES12    FirstTwoOne   SESnc   UnClass   ib1.ethnicity_broad ib2003.grad_year   if (InWork_6m==1) & broad_science_grad==1   & xpdlhe=="Respondent" & xdlev501=="FID"
estimates store perscon_paid

* Part 2: 

reg STEM_definitely_6m Internship_6m  female  SES12   FirstTwoOne     SESnc   UnClass  ib1.ethnicity_broad ib2003.grad_year   if (Internship_6m==1|InWork_6m==1) & broad_science_grad==1   & xpdlhe=="Respondent" & xdlev501=="FID"
estimates store stem_all
reg STEM_definitely_6m               female  SES12  FirstTwoOne    SESnc    UnClass   ib1.ethnicity_broad ib2003.grad_year   if (Internship_6m==1) & broad_science_grad==1   & xpdlhe=="Respondent" & xdlev501=="FID"
estimates store stem_int
reg STEM_definitely_6m               female  SES12     FirstTwoOne    SESnc  UnClass  ib1.ethnicity_broad  ib2003.grad_year   if (InWork_6m==1) & broad_science_grad==1 & broad_science_grad==1  & xpdlhe=="Respondent" & xdlev501=="FID"
estimates store stem_paid


cd \\isersds.essex.ac.uk\DLS$\special_Angus\Sciences
esttab 	 perscon_all  perscon_int perscon_paid stem_all  stem_int  stem_paid ///
using "Table1_6month_positions_20190306.csv", csv cells(b(star fmt(%9.3f)) se(par fmt(%9.3f))) drop(_cons) stats(N) ///
star(* 0.05 ** 0.01) legend uns replace title("Characteristics of 6-month position")


************

*Supplementary Table 4 - just young people: 
*************

*Part 1:
reg personal_connections_6m Internship_6m    female  SES12       FirstTwoOne  SESnc  UnClass ib1.ethnicity_broad ib2003.grad_year   if (Internship_6m==1|InWork_6m==1) & broad_science_grad==1   & xpdlhe=="Respondent" & xdlev501=="FID" & age_group>=1 & age_group<=3
estimates store perscon_allyoung
reg personal_connections_6m               female  SES12    FirstTwoOne     SESnc   UnClass  ib1.ethnicity_broad ib2003.grad_year   if (Internship_6m==1) & broad_science_grad==1   & xpdlhe=="Respondent" & xdlev501=="FID" & age_group>=1 & age_group<=3
estimates store perscon_intyoung
reg personal_connections_6m                female  SES12    FirstTwoOne   SESnc   UnClass   ib1.ethnicity_broad ib2003.grad_year   if (InWork_6m==1) & broad_science_grad==1   & xpdlhe=="Respondent" & xdlev501=="FID" & age_group>=1 & age_group<=3
estimates store perscon_paidyoung

* Part 2: 

reg STEM_definitely_6m Internship_6m  female  SES12   FirstTwoOne     SESnc   UnClass  ib1.ethnicity_broad ib2003.grad_year   if (Internship_6m==1|InWork_6m==1) & broad_science_grad==1   & xpdlhe=="Respondent" & xdlev501=="FID" & age_group>=1 & age_group<=3
estimates store stem_allyoung
reg STEM_definitely_6m               female  SES12  FirstTwoOne    SESnc    UnClass   ib1.ethnicity_broad ib2003.grad_year   if (Internship_6m==1) & broad_science_grad==1   & xpdlhe=="Respondent" & xdlev501=="FID" & age_group>=1 & age_group<=3
estimates store stem_intyoung
reg STEM_definitely_6m               female  SES12     FirstTwoOne    SESnc  UnClass  ib1.ethnicity_broad  ib2003.grad_year   if (InWork_6m==1) & broad_science_grad==1  & xpdlhe=="Respondent" & xdlev501=="FID" & age_group>=1 & age_group<=3
estimates store stem_paidyoung


cd \\isersds.essex.ac.uk\DLS$\special_Angus\Sciences
esttab 	 perscon_allyoung  perscon_intyoung perscon_paidyoung stem_allyoung stem_intyoung  stem_paidyoung ///
using "Table1_6month_positions_young_20190313.csv", csv cells(b(star fmt(%9.3f)) se(par fmt(%9.3f))) drop(_cons) stats(N) ///
star(* 0.05 ** 0.01) legend uns replace title("Characteristics of 6-month position")


/*Table 2*/

/*Sample means - 6-month, and 3.5 year weighted and unweighted 

Uses people who have complete records
*/ 

qui: reg grad_year Internship_6m InWork_6m female SES12 SESnc FirstTwoOne UnClass ethnic_catd1 ethnic_catd2 ethnic_catd3 ethnic_catd4  ///
personal_connections_6m STEM_definitely_6m Internship_persconnect_6m Internship_STEM_6m if (Internship_6m==1|InWork_6m==1) & broad_science_grad==1   & xpdlhe=="Respondent" & xdlev501=="FID" & STEM_definitely_6m !=. & personal_connections_6m!=.
estimates store sample
tab _est_sample if (Internship_6m==1|InWork_6m==1) & broad_science_grad==1   & xpdlhe=="Respondent" & xdlev501=="FID" & STEM_definitely_6m !=. & personal_connections_6m!=.

* 6-month respondents
proportion Internship_6m 				if (Internship_6m==1|InWork_6m==1) & broad_science_grad==1   & xpdlhe=="Respondent" & xdlev501=="FID" & STEM_definitely_6m !=. & personal_connections_6m!=. & _est_sample==1
proportion InWork_6m if (Internship_6m==1|InWork_6m==1) & broad_science_grad==1   & xpdlhe=="Respondent" & xdlev501=="FID"  & STEM_definitely_6m !=. & personal_connections_6m!=. & _est_sample==1
proportion female  if (Internship_6m==1|InWork_6m==1) & broad_science_grad==1   & xpdlhe=="Respondent" & xdlev501=="FID" & STEM_definitely_6m !=. & personal_connections_6m!=. & _est_sample==1
proportion SES12      if (Internship_6m==1|InWork_6m==1) & broad_science_grad==1   & xpdlhe=="Respondent" & xdlev501=="FID" & STEM_definitely_6m !=. & personal_connections_6m!=. & _est_sample==1
proportion SESnc if (Internship_6m==1|InWork_6m==1) & broad_science_grad==1   & xpdlhe=="Respondent" & xdlev501=="FID" & STEM_definitely_6m !=. & personal_connections_6m!=. & _est_sample==1
proportion FirstTwoOne  if (Internship_6m==1|InWork_6m==1) & broad_science_grad==1   & xpdlhe=="Respondent" & xdlev501=="FID" & STEM_definitely_6m !=. & personal_connections_6m!=. & _est_sample==1
proportion UnClass if (Internship_6m==1|InWork_6m==1) & broad_science_grad==1   & xpdlhe=="Respondent" & xdlev501=="FID" & STEM_definitely_6m !=. & personal_connections_6m!=. & _est_sample==1
proportion ethnic_catd1 if (Internship_6m==1|InWork_6m==1) & broad_science_grad==1   & xpdlhe=="Respondent" & xdlev501=="FID" & STEM_definitely_6m !=. & personal_connections_6m!=. & _est_sample==1
proportion ethnic_catd2 if (Internship_6m==1|InWork_6m==1) & broad_science_grad==1   & xpdlhe=="Respondent" & xdlev501=="FID" & STEM_definitely_6m !=. & personal_connections_6m!=. & _est_sample==1
proportion ethnic_catd3 if (Internship_6m==1|InWork_6m==1) & broad_science_grad==1   & xpdlhe=="Respondent" & xdlev501=="FID" & STEM_definitely_6m !=. & personal_connections_6m!=. & _est_sample==1
proportion ethnic_catd4 if (Internship_6m==1|InWork_6m==1) & broad_science_grad==1   & xpdlhe=="Respondent" & xdlev501=="FID" & STEM_definitely_6m !=. & personal_connections_6m!=. & _est_sample==1
proportion personal_connections_6m if (Internship_6m==1|InWork_6m==1) & broad_science_grad==1   & xpdlhe=="Respondent" & xdlev501=="FID" & STEM_definitely_6m !=. & personal_connections_6m!=. & _est_sample==1
proportion STEM_definitely_6m if (Internship_6m==1|InWork_6m==1) & broad_science_grad==1   & xpdlhe=="Respondent" & xdlev501=="FID" & STEM_definitely_6m !=. & personal_connections_6m!=. & _est_sample==1
proportion Internship_persconnect_6m if (Internship_6m==1|InWork_6m==1) & broad_science_grad==1   & xpdlhe=="Respondent" & xdlev501=="FID" & STEM_definitely_6m !=. & personal_connections_6m!=. & _est_sample==1
proportion Internship_STEM_6m if (Internship_6m==1|InWork_6m==1) & broad_science_grad==1   & xpdlhe=="Respondent" & xdlev501=="FID" & STEM_definitely_6m !=. & personal_connections_6m!=. & _est_sample==1

* 3.5 year respondents - unweighted
proportion Internship_6m 				if (Internship_6m==1|InWork_6m==1) & broad_science_grad==1   & xpdlhe=="Respondent" & xdlev501=="FID" & InWork_42m==1  & STEM_definitely_6m !=. & personal_connections_6m!=.  & _est_sample==1
proportion InWork_6m if (Internship_6m==1|InWork_6m==1) & broad_science_grad==1   & xpdlhe=="Respondent" & xdlev501=="FID" & InWork_42m==1  & STEM_definitely_6m !=. & personal_connections_6m!=. & _est_sample==1
proportion female  if (Internship_6m==1|InWork_6m==1) & broad_science_grad==1   & xpdlhe=="Respondent" & xdlev501=="FID" & InWork_42m==1  & STEM_definitely_6m !=. & personal_connections_6m!=. & _est_sample==1
proportion SES12      if (Internship_6m==1|InWork_6m==1) & broad_science_grad==1   & xpdlhe=="Respondent" & xdlev501=="FID" & InWork_42m==1  & STEM_definitely_6m !=. & personal_connections_6m!=. & _est_sample==1
proportion SESnc if (Internship_6m==1|InWork_6m==1) & broad_science_grad==1   & xpdlhe=="Respondent" & xdlev501=="FID" & InWork_42m==1  & STEM_definitely_6m !=. & personal_connections_6m!=. & _est_sample==1
proportion FirstTwoOne  if (Internship_6m==1|InWork_6m==1) & broad_science_grad==1   & xpdlhe=="Respondent" & xdlev501=="FID" & InWork_42m==1 & STEM_definitely_6m !=. & personal_connections_6m!=. & _est_sample==1
proportion UnClass if (Internship_6m==1|InWork_6m==1) & broad_science_grad==1   & xpdlhe=="Respondent" & xdlev501=="FID" & InWork_42m==1  & STEM_definitely_6m !=. & personal_connections_6m!=. & _est_sample==1
proportion ethnic_catd1 if (Internship_6m==1|InWork_6m==1) & broad_science_grad==1   & xpdlhe=="Respondent" & xdlev501=="FID" & InWork_42m==1  & STEM_definitely_6m !=. & personal_connections_6m!=. & _est_sample==1
proportion ethnic_catd2 if (Internship_6m==1|InWork_6m==1) & broad_science_grad==1   & xpdlhe=="Respondent" & xdlev501=="FID" & InWork_42m==1  & STEM_definitely_6m !=. & personal_connections_6m!=. & _est_sample==1
proportion ethnic_catd3 if (Internship_6m==1|InWork_6m==1) & broad_science_grad==1   & xpdlhe=="Respondent" & xdlev501=="FID" & InWork_42m==1  & STEM_definitely_6m !=. & personal_connections_6m!=. & _est_sample==1
proportion ethnic_catd4 if (Internship_6m==1|InWork_6m==1) & broad_science_grad==1   & xpdlhe=="Respondent" & xdlev501=="FID" & InWork_42m==1  & STEM_definitely_6m !=. & personal_connections_6m!=. & _est_sample==1
proportion personal_connections_6m if (Internship_6m==1|InWork_6m==1) & broad_science_grad==1   & xpdlhe=="Respondent" & xdlev501=="FID" & InWork_42m==1  & STEM_definitely_6m !=. & personal_connections_6m!=. & _est_sample==1
proportion STEM_definitely_6m if (Internship_6m==1|InWork_6m==1) & broad_science_grad==1   & xpdlhe=="Respondent" & xdlev501=="FID" & InWork_42m==1  & STEM_definitely_6m !=. & personal_connections_6m!=. & _est_sample==1
proportion Internship_persconnect_6m if (Internship_6m==1|InWork_6m==1) & broad_science_grad==1   & xpdlhe=="Respondent" & xdlev501=="FID" & InWork_42m==1  & STEM_definitely_6m !=. & personal_connections_6m!=. & _est_sample==1
proportion Internship_STEM_6m if (Internship_6m==1|InWork_6m==1) & broad_science_grad==1   & xpdlhe=="Respondent" & xdlev501=="FID" & InWork_42m==1  & STEM_definitely_6m !=. & personal_connections_6m!=. & _est_sample==1


* 3.5 year respondents - weighted
proportion Internship_6m 				if (Internship_6m==1|InWork_6m==1) & broad_science_grad==1   & xpdlhe=="Respondent" & xdlev501=="FID" & InWork_42m==1 & STEM_definitely_6m !=. & personal_connections_6m!=. & _est_sample==1 [pw=pw_long1]
proportion InWork_6m if (Internship_6m==1|InWork_6m==1) & broad_science_grad==1   & xpdlhe=="Respondent" & xdlev501=="FID" & InWork_42m==1  & STEM_definitely_6m !=. & personal_connections_6m!=.  & _est_sample==1 [pw=pw_long1]
proportion female  if (Internship_6m==1|InWork_6m==1) & broad_science_grad==1   & xpdlhe=="Respondent" & xdlev501=="FID" & InWork_42m==1 & STEM_definitely_6m !=. & personal_connections_6m!=.  & _est_sample==1 [pw=pw_long1]
proportion SES12      if (Internship_6m==1|InWork_6m==1) & broad_science_grad==1   & xpdlhe=="Respondent" & xdlev501=="FID" & InWork_42m==1 & STEM_definitely_6m !=. & personal_connections_6m!=.  & _est_sample==1 [pw=pw_long1]
proportion SESnc if (Internship_6m==1|InWork_6m==1) & broad_science_grad==1   & xpdlhe=="Respondent" & xdlev501=="FID" & InWork_42m==1 & STEM_definitely_6m !=. & personal_connections_6m!=. & _est_sample==1 [pw=pw_long1]
proportion FirstTwoOne  if (Internship_6m==1|InWork_6m==1) & broad_science_grad==1   & xpdlhe=="Respondent" & xdlev501=="FID" & InWork_42m==1 & STEM_definitely_6m !=. & personal_connections_6m!=. & _est_sample==1 [pw=pw_long1]
proportion UnClass if (Internship_6m==1|InWork_6m==1) & broad_science_grad==1   & xpdlhe=="Respondent" & xdlev501=="FID" & InWork_42m==1  & STEM_definitely_6m !=. & personal_connections_6m!=.  & _est_sample==1 [pw=pw_long1]
proportion ethnic_catd1 if (Internship_6m==1|InWork_6m==1) & broad_science_grad==1   & xpdlhe=="Respondent" & xdlev501=="FID" & InWork_42m==1 & STEM_definitely_6m !=. & personal_connections_6m!=. & _est_sample==1  [pw=pw_long1]
proportion ethnic_catd2 if (Internship_6m==1|InWork_6m==1) & broad_science_grad==1   & xpdlhe=="Respondent" & xdlev501=="FID" & InWork_42m==1 & STEM_definitely_6m !=. & personal_connections_6m!=. & _est_sample==1  [pw=pw_long1]
proportion ethnic_catd3 if (Internship_6m==1|InWork_6m==1) & broad_science_grad==1   & xpdlhe=="Respondent" & xdlev501=="FID" & InWork_42m==1 & STEM_definitely_6m !=. & personal_connections_6m!=.  & _est_sample==1 [pw=pw_long1]
proportion ethnic_catd4 if (Internship_6m==1|InWork_6m==1) & broad_science_grad==1   & xpdlhe=="Respondent" & xdlev501=="FID" & InWork_42m==1 & STEM_definitely_6m !=. & personal_connections_6m!=. & _est_sample==1  [pw=pw_long1]
proportion personal_connections_6m if (Internship_6m==1|InWork_6m==1) & broad_science_grad==1   & xpdlhe=="Respondent" & xdlev501=="FID" & InWork_42m==1 & STEM_definitely_6m !=. & personal_connections_6m!=.  & _est_sample==1 [pw=pw_long1]
proportion STEM_definitely_6m if (Internship_6m==1|InWork_6m==1) & broad_science_grad==1   & xpdlhe=="Respondent" & xdlev501=="FID" & InWork_42m==1 & STEM_definitely_6m !=. & personal_connections_6m!=.  & _est_sample==1 [pw=pw_long1]
proportion Internship_persconnect_6m if (Internship_6m==1|InWork_6m==1) & broad_science_grad==1   & xpdlhe=="Respondent" & xdlev501=="FID" & InWork_42m==1 & STEM_definitely_6m !=. & personal_connections_6m!=.  & _est_sample==1 [pw=pw_long1]
proportion Internship_STEM_6m if (Internship_6m==1|InWork_6m==1) & broad_science_grad==1   & xpdlhe=="Respondent" & xdlev501=="FID" & InWork_42m==1 & STEM_definitely_6m !=. & personal_connections_6m!=.  & _est_sample==1 [pw=pw_long1]


* Whether or not an unpaid worker found their position through personal connections is unrelated to the individual’s earnings three years later ...
********************************************************************************


* FIGURE 3 FROM HERE-ON: 


*(i.e. the main regressions from the last version)

* The regression output goes into columns 2 and 4 of Supplementary Table 2

gen logsalary_noimpute = logsalary_real if imputation_flag1_42m==0 &  imputation_flag3_42m==0

local today 20190306
foreach outcome in logsalary_real  STEM_definitely logsalary_noimpute     {

* Express the binary ones in percentage points:
if "`outcome'"=="STEM_definitely"{
local times100 "100*"
}
else {
local times100 ""
}


if "`outcome'"=="logsalary_real"{
*cmp (logsalary =  Internship_6m personal_connections_6m Internship_persconnect_6m  FirstTwoOne /*Internship_FirstTwoOne*/ male /*Internship_male*/ SES12 /*Internship_HighSES*/       UnClass  SESnc )if broad_science_grad==1, ind(salary_impute_tobit)
tobit logsalary_real Internship_6m personal_connections_6m Internship_persconnect_6m  FirstTwoOne/*Internship_FirstTwoOne*/ male /*Internship_male*/ SES12 /*Internship_HighSES*/      UnClass  SESnc ib1.ethnicity_broad  ib2003.grad_year   if broad_science_grad==1 & InWork_42m==1 &(InWork_6m==1 | Internship_6m==1) & xpdlhe=="Respondent" & xdlev501=="FID" [pw=pw_long1], ll(0) ul(10.59663473)
}
else{
reg `outcome'  Internship_6m personal_connections_6m Internship_persconnect_6m  FirstTwoOne/*Internship_FirstTwoOne*/ male /*Internship_male*/ SES12 /*Internship_HighSES*/      UnClass  SESnc  ib1.ethnicity_broad ib2003.grad_year if broad_science_grad==1   & InWork_42m==1 &(InWork_6m==1 | Internship_6m==1) & xpdlhe=="Respondent" & xdlev501=="FID" [pw=pw_long1]
}
estimates store `outcome'
local SampleSize = e(N)
lincom /*internship =*/ `times100'(_b[Internship_6m] )


local b_internship = r(estimate)
local se_internship = r(se)
di "b_internship : `b_internship'"
di "se_internship : `se_internship'"
local df_internship = r(df)
local t_internship = `b_internship'/`se_internship'
local tp_internship = t( `df_internship', `t_internship')
if `tp_internship' >=0 & `tp_internship'<0.5 {
local p_internship = round(2*`tp_internship', 0.001)
}
if `tp_internship' >=0.5 & `tp_internship'<=1 {
local p_internship = round(2*(1-`tp_internship'), 0.001)
}
local b_internship = round(r(estimate), 0.001)
local se_internship = round(r(se), 0.001)
local lci_internship = `b_internship' - (1.96*`se_internship')
local uci_internship = `b_internship' + (1.96*`se_internship')
di "b_internship : `b_internship'"
di "se_internship : `se_internship'"
di "lci_internship: `lci_internship'"
di "uci_internship: `uci_internship'"
/*di "Coeff: `b_internship'"
di "se: `se_internship'"
di "t: `t_internship'"
di "cumulative t: `tp_internship'"
di "p: `p_internship'"*/


lincom /*personal =*/ `times100'(_b[personal_connections_6m] )
local personal = r(estimate)
local se_personal = r(se)
local df_personal = r(df)
local t_personal= `personal'/`se_personal'
local tp_personal = t( `df_personal', `t_personal')
if `tp_personal' >=0 & `tp_personal'<0.5 {
local p_personal = round(2*`tp_personal', 0.001)
}
if `tp_personal' >=0.5 & `tp_personal'<=1 {
local p_personal = round(2*(1-`tp_personal'), 0.001)
}
local b_personal = round(r(estimate), 0.001)
local se_personal = round(r(se), 0.001)
local lci_personal = `b_personal' - (1.96*`se_personal')
local uci_personal = `b_personal' + (1.96*`se_personal')

di "* Linear combination: internship by personal connection relative to not."
lincom /*int_pers_int =*/ `times100'(_b[personal_connections_6m]+_b[Internship_persconnect_6m] )


di "* Linear combination: Marginal effect of internship by personal connection relative to job by personal connection. "

lincom /*int_pers_int =*/ `times100'(_b[Internship_6m]+_b[Internship_persconnect_6m] )
local b_intpers_jobpers = r(estimate)
local se_intpers_jobpers = r(se)
local df_intpers_jobpers = r(df)
local t_intpers_jobpers = `b_intpers_jobpers'/`se_intpers_jobpers'
local tp_intpers_jobpers = t( `df_intpers_jobpers', `t_intpers_jobpers')
if `tp_intpers_jobpers' >=0 & `tp_intpers_jobpers'<0.5 {
local p_intpers_jobpers = round(2*`tp_intpers_jobpers', 0.001)
}
if `tp_intpers_jobpers' >=0.5 & `tp_intpers_jobpers'<=1 {
local p_intpers_jobpers = round(2*(1-`tp_intpers_jobpers'), 0.001)
}
local b_intpers_jobpers = round(r(estimate), 0.001)
local se_intpers_jobpers = round(r(se), 0.001)
local lci_intpers_jobpers = `b_intpers_jobpers' - (1.96*`se_intpers_jobpers')
local uci_intpers_jobpers = `b_intpers_jobpers' + (1.96*`se_intpers_jobpers')

* Linear combination: Marginal effect of internship by personal connection relative to job, not by personal connection. 

lincom /*int_pers_int =*/ `times100'(_b[Internship_6m]+_b[personal_connections_6m]+_b[Internship_persconnect_6m] )
local b_int_pers_int = r(estimate)
local se_int_pers_int = r(se)
local df_int_pers_int = r(df)
local t_int_pers_int = `b_int_pers_int'/`se_int_pers_int'
local tp_int_pers_int = t( `df_int_pers_int', `t_int_pers_int')
if `tp_int_pers_int' >=0 & `tp_int_pers_int'<0.5 {
local p_int_pers_int = round(2*`tp_int_pers_int', 0.001)
}
if `tp_int_pers_int' >=0.5 & `tp_int_pers_int'<=1 {
local p_int_pers_int = round(2*(1-`tp_int_pers_int'), 0.001)
}
local b_int_pers_int = round(r(estimate), 0.001)
local se_int_pers_int = round(r(se), 0.001)
local lci_int_pers_int = `b_int_pers_int' - (1.96*`se_int_pers_int')
local uci_int_pers_int = `b_int_pers_int' + (1.96*`se_int_pers_int')

lincom /*b_firsttwoone =*/ `times100'(_b[FirstTwoOne] )
local b_firsttwoone = r(estimate)
local se_firsttwoone = r(se)
local df_firsttwoone = r(df)
local t_firsttwoone = `b_firsttwoone'/`se_firsttwoone'
local tp_firsttwoone = t( `df_firsttwoone', `t_firsttwoone')
if `tp_firsttwoone' >=0 & `tp_firsttwoone'<0.5 {
local p_firsttwoone = round(2*`tp_internship', 0.001)
}
if `tp_firsttwoone' >=0.5 & `tp_firsttwoone'<=1 {
local p_firsttwoone = round(2*(1-`tp_firsttwoone'), 0.001)
}
local b_firsttwoone = round(r(estimate), 0.001)
local se_firsttwoone = round(r(se), 0.001)
local lci_firsttwoone = `b_firsttwoone' - (1.96*`se_firsttwoone')
local uci_firsttwoone = `b_firsttwoone' + (1.96*`se_firsttwoone')


/*
lincom /*int_first_int =*/ `times100'(_b[Internship_6m]+_b[FirstTwoOne]+_b[Internship_FirstTwoOne] )
local b_int_first_int = r(estimate)
local se_int_first_int = r(se)
local df_int_first_int = r(df)
local t_int_first_int = `b_int_first_int'/`se_int_first_int'
local tp_int_first_int = t( `df_int_first_int', `t_int_first_int')
if `tp_int_first_int' >=0 & `tp_int_first_int'<0.5 {
local p_int_first_int = round(2*`tp_int_first_int', 0.001)
}
if `tp_int_first_int' >=0.5 & `tp_int_first_int'<=1 {
local p_int_first_int = round(2*(1-`tp_int_first_int'), 0.001)
}
local b_int_first_int = round(r(estimate), 0.001)
local se_int_first_int = round(r(se), 0.001)
*/

lincom /*male =*/ `times100'(_b[male] )
local b_male = r(estimate)
local se_male = r(se)
local df_male = r(df)
local t_male = `b_male'/`se_male'
local tp_male = t( `df_male', `t_male')
if `tp_male' >=0 & `tp_male'<0.5 {
local p_male = round(2*`tp_male', 0.001)
}
if `tp_male' >=0.5 & `tp_male'<=1 {
local p_male = round(2*(1-`tp_male'), 0.001)
}
local b_male = round(r(estimate), 0.001)
local se_male = round(r(se), 0.001)
local lci_male = `b_male' - (1.96*`se_male')
local uci_male = `b_male' + (1.96*`se_male')

/*
lincom /*int_male_int =*/ `times100'(_b[Internship_6m]+_b[male]+_b[Internship_male] )
local b_int_male_int = r(estimate)
local se_int_male_int = r(se)
local df_int_male_int = r(df)
local t_int_male_int = `b_int_male_int'/`se_int_male_int'
local tp_int_male_int = t( `df_int_male_int', `t_int_male_int')
if `tp_int_male_int' >=0 & `tp_int_male_int'<0.5 {
local p_int_male_int = round(2*`tp_int_male_int', 0.001)
}
if `tp_int_male_int' >=0.5 & `tp_int_male_int'<=1 {
local p_int_male_int = round(2*(1-`tp_int_male_int'), 0.001)
}
local b_int_male_int = round(r(estimate), 0.001)
local se_int_male_int = round(r(se), 0.001)
*/

lincom /*SES =*/ `times100'(_b[SES12] )
local b_SES = r(estimate)
local se_SES = r(se)
local df_SES = r(df)
local t_SES = `b_SES'/`se_SES'
local tp_SES = t( `df_SES', `t_SES')
if `tp_SES' >=0 & `tp_SES'<0.5 {
local p_SES = round(2*`tp_SES', 0.001)
}
if `tp_SES' >=0.5 & `tp_SES'<=1 {
local p_SES = round(2*(1-`tp_SES'), 0.001)
}
local b_SES = round(r(estimate), 0.001)
local se_SES = round(r(se), 0.001)
local lci_SES = `b_SES' - (1.96*`se_SES')
local uci_SES = `b_SES' + (1.96*`se_SES')
/*
lincom /*int_SES_int =*/ `times100'(_b[Internship_6m]+_b[SES12]+_b[Internship_HighSES] )
local b_int_SES_int = r(estimate)
local se_int_SES_int = r(se)
local df_int_SES_int = r(df)
local t_int_SES_int = `b_int_SES_int'/`se_int_SES_int'
local tp_int_SES_int = t( `df_int_SES_int', `t_int_SES_int')
if `tp_int_SES_int' >=0 & `tp_int_SES_int'<0.5 {
local p_int_SES_int = round(2*`tp_int_SES_int', 0.001)
}
if `tp_int_SES_int' >=0.5 & `tp_int_SES_int'<=1 {
local p_int_SES_int = round(2*(1-`tp_int_SES_int'), 0.001)
}
local b_int_SES_int = round(r(estimate), 0.001)
local se_int_SES_int = round(r(se), 0.001)
*/


sum `outcome' if _est_`outcome'==1, d
local mean = `times100' round(r(mean), 0.001)
local sd = `times100' round(r(sd), 0.001)
local med = `times100' round(r(p50), 0.001)

foreach thing in internship personal int_pers_int firsttwoone /*int_first_int*/ male /*int_male_int*/ SES /*int_SES_int*/ {
local t_`thing' = round(`t_`thing'', 0.001)
local t_`thing' = (int(1000* `t_`thing'')/1000)
}


matrix define `outcome'_result = 		///
(  `b_internship' 	, `se_internship'	, `t_internship' , `p_internship'		 \ /// 
   `b_personal' 	,  `se_personal' 	, `t_personal' ,	`p_personal'		\ ///
   `b_int_pers_int' , `se_int_pers_int' , `t_int_pers_int' , `p_int_pers_int'	     \ ///
 `b_firsttwoone' 	, `se_firsttwoone' 	, `t_firsttwoone' , `p_firsttwoone'        \	///    
   `b_male'			, `se_male'			,	`t_male' ,	`p_male'		\ ///
   `b_SES' 			,  `se_SES' 		,	`t_SES' ,	`p_SES'			\ ///
		.			,			.		 ,	. ,			.		 \ ///
      `mean' 			, `sd' 				, `med' ,.				\ ///
 	.			, 			`SampleSize'	, 			.	,.		\ ///
		.,.,.,. \ ///
	   `b_intpers_jobpers' , `se_intpers_jobpers' , `t_intpers_jobpers' , `p_intpers_jobpers'	     )
 
 matrix list `outcome'_result
putexcel set "\\isersds.essex.ac.uk\DLS$\special_Angus\Sciences\Fig3_persconnect_`outcome'_result_justworkersinterns_`today'.xlsx", replace
putexcel B4=matrix(`outcome'_result/* names*/) // Not giving us the names yet.


di "(  `b_internship' 	, `lci_internship'	, `uci_internship' , `b_internship'		 \ /// "
 di "  `b_personal' 	,  `lci_personal' 	, `uci_personal' ,	`b_personal'		\ /// "
 di "  `b_int_pers_int' , `lci_int_pers_int' , `uci_int_pers_int' , `b_int_pers_int'	     \ /// "
 di " `b_firsttwoone' 	, `lci_firsttwoone' 	, `uci_firsttwoone' , `b_firsttwoone'        \	///  "
 di "  `b_male'			, `lci_male'			,	`uci_male' ,	`b_male'		\ /// "
 di "  `b_SES' 			,  `lci_SES' 		,	`uci_SES' ,	`b_SES'			\ /// "
di " 		.			,			.		 ,	. ,			.		 \ /// "
 di "     `mean' 			, `sd' 				, `med' ,.				\ /// "
 di "	.			, 			`SampleSize'	, 			.	,.		) "

 matrix define `outcome'_confidence = 		///
(  `b_internship' 	, `lci_internship'	, `uci_internship' , `b_internship'		 \ /// 
   `b_personal' 	,  `lci_personal' 	, `uci_personal' ,	`b_personal'		\ ///
   `b_int_pers_int' , `lci_int_pers_int' , `uci_int_pers_int' , `b_int_pers_int'	     \ ///
  `b_firsttwoone' 	, `lci_firsttwoone' 	, `uci_firsttwoone' , `b_firsttwoone'        \	/// 
   `b_male'			, `lci_male'			,	`uci_male' ,	`b_male'		\ ///
   `b_SES' 			,  `lci_SES' 		,	`uci_SES' ,	`b_SES'			\ ///
 		.		,			.	 ,	. ,			.	 \ ///
      `mean' 			, `sd' 				, `med' ,.				\ ///
 	.			, 			`SampleSize'	, 			.	,.		\ ///
	.,.,.,. \ ///
	   `b_intpers_jobpers' , `lci_intpers_jobpers' , `uci_intpers_jobpers' , `b_intpers_jobpers'	     )
 
 matrix list `outcome'_confidence
putexcel set "\\isersds.essex.ac.uk\DLS$\special_Angus\Sciences\Fig3_persconnect_`outcome'_confidence_workersinterns_`today'.xlsx", replace
putexcel B4=matrix(`outcome'_confidence/* names*/) // Not giving us the names yet.

}

 * Internship via personal connections, relative to paid job via personal connections: 


*Also want on these graphs: Just the mean difference between interns and non-interns

tobit logsalary_real 	  Internship_6m    FirstTwoOne  male  SES12       UnClass  SESnc   ib1.ethnicity_broad  ib2003.grad_year   if broad_science_grad==1 & InWork_42m==1 & (Internship_6m==1 | InWork_6m==1) & xpdlhe=="Respondent" & xdlev501=="FID" [pw=pw_long1], ll(0) ul(10.59663473)
estimates replay tob_logsal1

reg STEM_definitely  	   Internship_6m   FirstTwoOne  male  SES12       UnClass  SESnc   ib1.ethnicity_broad   ib2003.grad_year  if broad_science_grad==1 & InWork_42m==1 & (Internship_6m==1 | InWork_6m==1) & xpdlhe=="Respondent" & xdlev501=="FID" [pw=pw_long1]
estimates replay reg_stem1


* Is an unpaid internship in science better than paid work in another field?
******************************************************************************


 

* For explanation higher up (unpaid workers compare with their peers, three years later)
tab STEM_definitely_6m if broad_science_grad==1 & (Internship_6m==1 | InWork_6m==1) & xpdlhe=="Respondent" & xdlev501=="FID"

 
*Six months after graduation, a [greater/smaller] share of unpaid workers were 
* engaged in STEM occupations than were those in paid work:
	
tab STEM_definitely_6m Internship_6m if broad_science_grad==1  & (Internship_6m==1 | InWork_6m==1) & xpdlhe=="Respondent" & xdlev501=="FID"	, col


reg STEM_definitely_6m 	Internship_6m		female FirstTwoOne	SES12       UnClass  SESnc ib1.ethnicity_broad  ib2003.grad_year  if broad_science_grad==1 & (Internship_6m==1 | InWork_6m==1)	
	
*Pooling those in paid and unpaid work six months after graduation...

reg STEM_definitely_6m 	/*Internship_6m*/		female FirstTwoOne	SES12       UnClass  SESnc ib1.ethnicity_broad  ib2003.grad_year  if broad_science_grad==1  & (Internship_6m==1 | InWork_6m==1)	
	
	
	* Comparing outcomes for ex-interns by whether it was in STEM or not: 
	
* Later earnings:	
	* For unpaid workers:
tobit logsalary_real STEM_definitely_6m 		female FirstTwoOne	SES12    ///
		UnClass  SESnc  ib1.ethnicity_broad ib2003.grad_year  if broad_science_grad==1 & InWork_42m==1 & (Internship_6m==1 /*| InWork_6m==1*/)  & xpdlhe=="Respondent" & xdlev501=="FID"	 [pw=pw_long1] ,  ll(0) ul(10.59663473)
	* For paid workers
tobit  logsalary_real STEM_definitely_6m 		female FirstTwoOne	SES12    ///
		UnClass  SESnc ib1.ethnicity_broad  ib2003.grad_year  if broad_science_grad==1 & InWork_42m==1 & (/*Internship_6m==1 |*/ InWork_6m==1)  & xpdlhe=="Respondent" & xdlev501=="FID" [pw=pw_long1]	,  ll(0) ul(10.59663473)
	
*"Pooling those in paid and unpaid work six months after graduation, those whose six-month position was STEM related are XX% more likely to still be working in a science job three years later, compared with those whose initial position was non-STEM"
	
* later STEM	
reg STEM_definitely STEM_definitely_6m 		female FirstTwoOne	SES12    ///
		UnClass  SESnc  ib1.ethnicity_broad ib2003.grad_year  if broad_science_grad==1 & InWork_42m==1 & (Internship_6m==1 | InWork_6m==1)  & xpdlhe=="Respondent" & xdlev501=="FID"	 [pw=pw_long1]
	

* This positive association between the field of the six month and 3.5-year occupations holds separately for those initially in paid and unpaid STEM occupations (XX% and XX% respectively; t =XX, p=XX and t =XX, p=XX).	
	
	* UNPAID:
	reg STEM_definitely STEM_definitely_6m 		female FirstTwoOne	SES12    ///
		UnClass  SESnc ib1.ethnicity_broad  ib2003.grad_year  if broad_science_grad==1 & InWork_42m==1 & (Internship_6m==1 )  & xpdlhe=="Respondent" & xdlev501=="FID"	  [pw=pw_long1]
	* PAID:
	reg STEM_definitely STEM_definitely_6m 		female FirstTwoOne	SES12    ///
		UnClass  SESnc ib1.ethnicity_broad  ib2003.grad_year  if broad_science_grad==1 & InWork_42m==1 & (InWork_6m==1)  & xpdlhe=="Respondent" & xdlev501=="FID"	  [pw=pw_long1]
		
	
	
* Produce the same table and same graphs: 	
*******************************************
	
		
	
* Adding to supplementary Table 	2
* Furthermore, those whose six month position was unpaid, but STEM related, are XX% more likely to persist in STEM than those whose six month position was paid, but in a field unrelated to STEM (t =XX, p=XX). 	
	*gen Internship_STEM_6m = Internship_6m * STEM_definitely_6m
	
		

* What is needed for the graph: 		
		
		
tobit logsalary_real Internship_6m STEM_definitely_6m Internship_STEM_6m		female FirstTwoOne	SES12    ///
		UnClass  SESnc ib1.ethnicity_broad ib2003.grad_year  if broad_science_grad==1 & InWork_42m==1 & (InWork_6m==1|Internship_6m==1)   & xpdlhe=="Respondent" & xdlev501=="FID"	 [pw=pw_long1]	,  ll(0) ul(10.59663473)


	 lincom (_b[Internship_6m]+_b[STEM_definitely_6m]+_b[Internship_STEM_6m] )


	 reg STEM_definitely Internship_6m STEM_definitely_6m Internship_STEM_6m		female FirstTwoOne	SES12    ///
		UnClass  SESnc ib1.ethnicity_broad ib2003.grad_year  if broad_science_grad==1 & InWork_42m==1 & (InWork_6m==1|Internship_6m==1)    & xpdlhe=="Respondent" & xdlev501=="FID"	 [pw=pw_long1]

 lincom (_b[Internship_6m]+_b[STEM_definitely_6m]+_b[Internship_STEM_6m] )

	
		* pooling:  
reg STEM_definitely STEM_definitely_6m 	female FirstTwoOne	SES12    ///
		UnClass  SESnc ib1.ethnicity_broad ib2003.grad_year  if broad_science_grad==1 & InWork_42m==1 & (InWork_6m==1|Internship_6m==1)    & xpdlhe=="Respondent" & xdlev501=="FID"	 [pw=pw_long1]

reg STEM_definitely STEM_definitely_6m 	 Internship_6m  female FirstTwoOne	SES12    ///
		UnClass  SESnc ib1.ethnicity_broad ib2003.grad_year  if broad_science_grad==1 & InWork_42m==1 & (InWork_6m==1|Internship_6m==1)    & xpdlhe=="Respondent" & xdlev501=="FID"	 [pw=pw_long1]


	
	* What is needed for the graph: 	
****************************************	
	
	
	local today 20190306
foreach outcome in logsalary_real  STEM_definitely  logsalary_noimpute       {

* Express the binary ones in percentage points:
if "`outcome'"=="STEM_definitely" {
local times100 "100*"
}
else {
local times100 ""
}

if "`outcome'"=="logsalary_real"{
*cmp (logsalary =  Internship_6m personal_connections_6m Internship_persconnect_6m  FirstTwoOne /*Internship_FirstTwoOne*/ male /*Internship_male*/ SES12 /*Internship_HighSES*/       UnClass  SESnc )if broad_science_grad==1, ind(salary_impute_tobit)
tobit logsalary_real Internship_6m STEM_definitely_6m Internship_STEM_6m		male FirstTwoOne	SES12 		UnClass  SESnc ib2003.grad_year  if broad_science_grad==1 & InWork_42m==1 &(InWork_6m==1 | Internship_6m==1)  & xpdlhe=="Respondent" & xdlev501=="FID"	 [pw=pw_long1] , ll(0) ul(10.59663473)
*estimates store `outcome'_STEMint_`today'
}
else{
reg `outcome'  Internship_6m 	STEM_definitely_6m Internship_STEM_6m		male FirstTwoOne	SES12 		UnClass  SESnc ib2003.grad_year if broad_science_grad==1   & InWork_42m==1 &(InWork_6m==1 | Internship_6m==1)  & xpdlhe=="Respondent" & xdlev501=="FID"	 [pw=pw_long1] 
*estimates store `outcome'_STEMint_`today'
}
estimates store `outcome'
local SampleSize = e(N)
lincom /*internship =*/ `times100'(_b[Internship_6m] )


local b_internship = r(estimate)
local se_internship = r(se)
di "b_internship : `b_internship'"
di "se_internship : `se_internship'"
local df_internship = r(df)
local t_internship = `b_internship'/`se_internship'
local tp_internship = t( `df_internship', `t_internship')
if `tp_internship' >=0 & `tp_internship'<0.5 {
local p_internship = round(2*`tp_internship', 0.001)
}
if `tp_internship' >=0.5 & `tp_internship'<=1 {
local p_internship = round(2*(1-`tp_internship'), 0.001)
}
local b_internship = round(r(estimate), 0.001)
local se_internship = round(r(se), 0.001)
local lci_internship = `b_internship' - (1.96*`se_internship')
local uci_internship = `b_internship' + (1.96*`se_internship')
di "b_internship : `b_internship'"
di "se_internship : `se_internship'"
di "lci_internship: `lci_internship'"
di "uci_internship: `uci_internship'"
/*di "Coeff: `b_internship'"
di "se: `se_internship'"
di "t: `t_internship'"
di "cumulative t: `tp_internship'"
di "p: `p_internship'"*/


lincom /*personal =*/ `times100'(_b[STEM_definitely_6m ] )
local stem6m = r(estimate)
local se_stem6m = r(se)
local df_stem6m = r(df)
local t_stem6m= `stem6m'/`se_stem6m'
local tp_stem6m = t( `df_stem6m', `t_stem6m')
if `tp_stem6m' >=0 & `tp_stem6m'<0.5 {
local p_stem6m = round(2*`tp_stem6m', 0.001)
}
if `tp_stem6m' >=0.5 & `tp_stem6m'<=1 {
local p_stem6m = round(2*(1-`tp_stem6m'), 0.001)
}
local b_stem6m = round(r(estimate), 0.001)
local se_stem6m = round(r(se), 0.001)
local lci_stem6m = `b_stem6m' - (1.96*`se_stem6m')
local uci_stem6m = `b_stem6m' + (1.96*`se_stem6m')

di "* Linear combination: internship in STEM relative to not in STEM relative to not in STEM."
lincom /*int_pers_int =*/ `times100'(_b[STEM_definitely_6m]+_b[Internship_STEM_6m] )


di "* Linear combination: Marginal effect of internship in STEM relative to job in STEM"

lincom /*int_pers_int =*/ `times100'(_b[Internship_6m]+_b[Internship_STEM_6m] )
local b_intstem_jobstem = r(estimate)
local se_intstem_jobstem = r(se)
local df_intstem_jobstem = r(df)
local t_intstem_jobstem = `b_intstem_jobstem'/`se_intstem_jobstem'
local tp_intstem_jobstem = t( `df_intstem_jobstem', `t_intstem_jobstem')
if `tp_intstem_jobstem' >=0 & `tp_intstem_jobstem'<0.5 {
local p_intstem_jobstem = round(2*`tp_intstem_jobstem', 0.001)
}
if `tp_intstem_jobstem' >=0.5 & `tp_intstem_jobstem'<=1 {
local p_intstem_jobstem= round(2*(1-`tp_intstem_jobstem'), 0.001)
}
local b_intstem_jobstem = round(r(estimate), 0.001)
local se_intstem_jobstem = round(r(se), 0.001)
local lci_intstem_jobstem = `b_intstem_jobstem' - (1.96*`se_intstem_jobstem')
local uci_intstem_jobstem = `b_intstem_jobstem' + (1.96*`se_intstem_jobstem')

di "* Linear combination: Marginal effect of internship in STEM relative to job, not in STEM"

lincom /*int_pers_int =*/ `times100'(_b[Internship_6m]+_b[STEM_definitely_6m]+_b[Internship_STEM_6m] )
local b_intstem_job = r(estimate)
local se_intstem_job = r(se)
local df_intstem_job = r(df)
local t_intstem_job = `b_intstem_job' / `se_intstem_job'
local tp_intstem_job = t( `df_intstem_job', `t_intstem_job')
if `tp_intstem_job' >=0 & `tp_intstem_job'<0.5 {
local p_intstem_job = round(2*`tp_intstem_job', 0.001)
}
if `tp_intstem_job' >=0.5 & `tp_intstem_job'<=1 {
local p_intstem_job = round(2*(1-`tp_intstem_job'), 0.001)
}
local b_intstem_job = round(r(estimate), 0.001)
local se_intstem_job = round(r(se), 0.001)
local lci_intstem_job = `b_intstem_job' - (1.96*`se_intstem_job')
local uci_intstem_job = `b_intstem_job' + (1.96*`se_intstem_job')

lincom /*b_firsttwoone =*/ `times100'(_b[FirstTwoOne] )
local b_firsttwoone = r(estimate)
local se_firsttwoone = r(se)
local df_firsttwoone = r(df)
local t_firsttwoone = `b_firsttwoone'/`se_firsttwoone'
local tp_firsttwoone = t( `df_firsttwoone', `t_firsttwoone')
if `tp_firsttwoone' >=0 & `tp_firsttwoone'<0.5 {
local p_firsttwoone = round(2*`tp_internship', 0.001)
}
if `tp_firsttwoone' >=0.5 & `tp_firsttwoone'<=1 {
local p_firsttwoone = round(2*(1-`tp_firsttwoone'), 0.001)
}
local b_firsttwoone = round(r(estimate), 0.001)
local se_firsttwoone = round(r(se), 0.001)
local lci_firsttwoone = `b_firsttwoone' - (1.96*`se_firsttwoone')
local uci_firsttwoone = `b_firsttwoone' + (1.96*`se_firsttwoone')


lincom /*male =*/ `times100'(_b[male] )
local b_male = r(estimate)
local se_male = r(se)
local df_male = r(df)
local t_male = `b_male'/`se_male'
local tp_male = t( `df_male', `t_male')
if `tp_male' >=0 & `tp_male'<0.5 {
local p_male = round(2*`tp_male', 0.001)
}
if `tp_male' >=0.5 & `tp_male'<=1 {
local p_male = round(2*(1-`tp_male'), 0.001)
}
local b_male = round(r(estimate), 0.001)
local se_male = round(r(se), 0.001)
local lci_male = `b_male' - (1.96*`se_male')
local uci_male = `b_male' + (1.96*`se_male')

lincom /*SES =*/ `times100'(_b[SES12] )
local b_SES = r(estimate)
local se_SES = r(se)
local df_SES = r(df)
local t_SES = `b_SES'/`se_SES'
local tp_SES = t( `df_SES', `t_SES')
if `tp_SES' >=0 & `tp_SES'<0.5 {
local p_SES = round(2*`tp_SES', 0.001)
}
if `tp_SES' >=0.5 & `tp_SES'<=1 {
local p_SES = round(2*(1-`tp_SES'), 0.001)
}
local b_SES = round(r(estimate), 0.001)
local se_SES = round(r(se), 0.001)
local lci_SES = `b_SES' - (1.96*`se_SES')
local uci_SES = `b_SES' + (1.96*`se_SES')


sum `outcome' if _est_`outcome'==1, d
local mean = `times100' round(r(mean), 0.001)
local sd = `times100' round(r(sd), 0.001)
local med = `times100' round(r(p50), 0.001)

foreach thing in internship stem6m intstem_job intstem_jobstem firsttwoone /*int_first_int*/ male /*int_male_int*/ SES /*int_SES_int*/ {
local t_`thing' = round(`t_`thing'', 0.001)
local t_`thing' = (int(1000* `t_`thing'')/1000)
}


matrix define `outcome'_result = 		///
(  `b_internship' 	, `se_internship'	, `t_internship' , `p_internship'		 \ /// 
   `b_stem6m' 	,  `se_stem6m' 	, `t_stem6m' ,	`p_stem6m'		\ ///
   `b_intstem_job' , `se_intstem_job' , `t_intstem_job' , `p_intstem_job'	     \ ///
 `b_firsttwoone' 	, `se_firsttwoone' 	, `t_firsttwoone' , `p_firsttwoone'        \	///    
   `b_male'			, `se_male'			,	`t_male' ,	`p_male'		\ ///
   `b_SES' 			,  `se_SES' 		,	`t_SES' ,	`p_SES'			\ ///
		.			,			.		 ,	. ,			.		 \ ///
      `mean' 			, `sd' 				, `med' ,.				\ ///
 	.			, 			`SampleSize'	, 			.	,.		\ ///
		.,.,.,. \ ///
	   `b_intstem_jobstem' , `se_intstem_jobstem' , `t_intstem_jobstem' , `p_intstem_jobstem'	     )
 
 matrix list `outcome'_result
putexcel set "\\isersds.essex.ac.uk\DLS$\special_Angus\Sciences\Fig3_stem6m_`outcome'_result_justworkersinterns_`today'.xlsx", replace
putexcel B4=matrix(`outcome'_result/* names*/) // Not giving us the names yet.


di "(  `b_internship' 	, `lci_internship'	, `uci_internship' , `b_internship'		 \ /// "
 di "  `b_stem6m' 	,  `lci_stem6m' 	, `uci_stem6m' ,	`b_stem6m'		\ /// "
 di "  `b_intstem_job' , `lci_intstem_job' , `uci_intstem_job' , `b_intstem_job'	     \ /// "
 di " `b_firsttwoone' 	, `lci_firsttwoone' 	, `uci_firsttwoone' , `b_firsttwoone'        \	///  "
 di "  `b_male'			, `lci_male'			,	`uci_male' ,	`b_male'		\ /// "
 di "  `b_SES' 			,  `lci_SES' 		,	`uci_SES' ,	`b_SES'			\ /// "
di " 		.			,			.		 ,	. ,			.		 \ /// "
 di "     `mean' 			, `sd' 				, `med' ,.				\ /// "
 di "	.			, 			`SampleSize'	, 			.	,.		) "

 matrix define `outcome'_confidence = 		///
(  `b_internship' 	, `lci_internship'	, `uci_internship' , `b_internship'		 \ /// 
   `b_stem6m' 	,  `lci_stem6m' 	, `uci_stem6m' ,	`b_stem6m'		\ ///
   `b_intstem_job' , `lci_intstem_job' , `uci_intstem_job' , `b_intstem_job'	     \ ///
  `b_firsttwoone' 	, `lci_firsttwoone' 	, `uci_firsttwoone' , `b_firsttwoone'        \	/// 
   `b_male'			, `lci_male'			,	`uci_male' ,	`b_male'		\ ///
   `b_SES' 			,  `lci_SES' 		,	`uci_SES' ,	`b_SES'			\ ///
 		.			,			.		 ,	. ,			.		 \ ///
      `mean' 			, `sd' 				, `med' ,.				\ ///
 	.			, 			`SampleSize'	, 			.	,.		\ ///
	.,.,.,. \ ///
	   `b_intstem_jobstem' , `lci_intstem_jobstem' , `uci_intstem_jobstem' , `b_intstem_jobstem'	     )
 
 matrix list `outcome'_confidence
putexcel set "\\isersds.essex.ac.uk\DLS$\special_Angus\Sciences\Fig3_stem6m_`outcome'_confidence_justworkersinterns_`today'.xlsx", replace
putexcel B4=matrix(`outcome'_confidence)

}
	
	
			
	log close
	


********************************************************************************
* 		ENDS																   *
********************************************************************************
